# Supplementary material for: Efficacy of Intrathecal Morphine in a Model of Surgical Pain in Rats
Source: PLoS One. 2016 Oct 26;11(10):e0163909. doi: 10.1371/journal.pone.0163909 (PMC5082666; doi:10.1371/journal.pone.0163909)
Supplement: S1 File — (XLSX) [file pone.0163909.s001.xlsx]

## Sheet: RGS Phases 1 & 2
Person	Photo No.	Phase No.	Rat No.	Timepoint	Treatment	Orbital Tightening	Nose/Cheek Flattening	Ear Position	Whisker Change
1	2	1	7	4	1	0	0	0	0
1	3	1	12	1	1	0	0	1	0
1	9	1	14	0	3	0	0	0	0
1	10	1	16	0	2	0	0	0	0
1	11	1	20	1	3	0	0	0	0
1	12	1	21	1	4	0	0	0	0
1	18	1	24	4	4	0	0	0	0
1	30	1	10	8	4	0	0	0	1
1	31	1	23	1	2	0	0	0	0
1	32	1	3	0	3	0	0	1	0
1	34	1	18	0	1	0	0	1	0
1	35	1	7	0	1	0	0	0	0
1	37	1	18	1	1	0	0	1	0
1	40	1	2	2	2	0	0	0	0
1	42	1	9	8	2	0	0	0	0
1	47	1	4	8	4	0	0	0	0
1	48	1	11	4	3	0	0	0	0
1	49	1	15	0	4	0	0	0	0
1	50	1	8	0	2	1	0	1	1
1	52	1	16	4	2	2	1	1	1
1	53	1	6	8	4	0	0	1	0
1	54	1	11	8	3	0	0	0	1
1	56	1	15	1	4	1	0	1	1
1	57	1	2	8	2	0	0	0	0
1	63	1	6	4	4	0	0	0	0
1	64	1	16	1	2	0	0	1	1
1	66	1	15	8	4	0	0	0	0
1	68	1	5	0	3	0	0	1	1
1	70	1	19	8	3	0	0	1	1
1	72	1	1	1	1	99	1	1	1
1	73	1	10	0	4	0	0	0	0
1	74	1	20	8	3	0	0	0	0
1	75	1	11	0	3	0	0	0	1
1	77	1	1	2	1	0	0	0	0
1	79	1	10	1	4	0	0	1	1
1	80	1	4	0	4	0	0	2	0
1	84	1	22	4	2	0	0	0	0
1	86	1	21	2	4	0	0	1	0
1	87	1	3	2	3	0	0	0	0
1	88	1	17	4	1	0	0	0	0
1	90	1	9	4	2	0	1	1	1
1	91	1	24	2	4	0	0	1	0
1	96	1	24	8	4	0	0	0	0
1	97	1	3	8	3	1	0	1	0
1	98	1	12	0	1	0	0	0	1
1	99	1	14	4	3	0	0	0	0
1	100	1	22	2	2	0	0	0	0
1	102	1	21	8	4	2	1	1	0
1	103	1	22	1	2	0	0	0	1
1	109	1	18	2	1	0	0	0	0
1	112	1	17	2	1	0	0	0	0
1	114	1	23	2	2	0	0	0	0
1	118	1	7	1	1	0	0	0	1
1	119	1	6	0	4	0	0	0	0
1	121	1	20	0	3	0	0	0	0
1	123	1	16	2	2	0	0	0	0
1	125	1	24	0	4	0	0	0	0
1	126	1	23	4	2	1	1	0	1
1	130	1	19	1	3	0	0	0	0
1	132	1	12	2	1	0	0	0	0
1	135	1	18	8	1	0	0	0	0
1	140	1	2	4	2	1	0	0	1
1	149	1	19	4	3	0	0	0	0
1	150	1	5	4	3	0	0	0	0
1	154	1	24	1	4	0	0	0	0
1	157	1	4	2	4	0	0	0	0
1	159	1	8	4	2	0	0	0	0
1	160	1	9	2	2	0	0	1	0
1	165	1	9	0	2	0	0	0	0
1	167	1	23	0	2	0	0	0	0
1	172	1	5	1	3	0	0	0	0
1	173	1	21	0	4	0	0	1	0
1	174	1	21	4	4	0	0	1	0
1	175	1	2	0	2	0	0	0	0
1	176	1	23	8	2	0	1	1	1
1	177	1	14	8	3	1	0	1	2
1	179	1	1	0	1	0	0	0	0
1	181	1	19	2	3	0	0	0	0
1	182	1	5	2	3	0	0	0	0
1	183	1	13	4	1	0	0	0	0
1	187	1	12	8	1	0	0	0	0
1	188	1	10	2	4	0	0	0	0
1	189	1	14	2	3	0	0	0	0
1	192	1	3	4	3	0	0	0	0
1	196	1	15	2	4	0	0	0	0
1	197	1	20	4	3	0	0	0	0
1	199	1	1	4	1	0	0	1	1
1	200	1	5	8	3	0	0	0	0
1	201	1	17	8	1	0	0	0	0
1	202	1	7	2	1	0	0	0	0
1	203	1	6	1	4	0	0	0	0
1	204	1	9	1	2	1	1	1	1
1	205	1	15	4	4	0	0	0	0
1	207	1	6	2	4	0	0	0	0
1	208	1	22	8	2	0	0	0	0
1	209	1	22	0	2	0	0	0	0
1	210	1	2	1	2	0	0	1	0
1	211	1	13	2	1	0	1	1	1
1	212	1	13	8	1	1	0	1	0
1	214	1	13	1	1	0	0	0	0
1	215	1	3	1	3	0	0	1	1
1	222	1	11	1	3	0	0	0	0
1	224	1	13	0	1	0	0	0	0
1	225	1	8	8	2	0	0	0	0
1	228	1	11	2	3	0	0	0	0
1	229	1	12	4	1	0	0	0	0
1	230	1	8	2	2	0	1	1	1
1	233	1	4	4	4	0	1	1	1
1	235	1	4	1	4	0	0	0	0
1	238	1	18	4	1	0	1	1	1
1	239	1	17	1	1	0	0	0	0
1	240	1	8	1	2	1	1	1	1
1	243	1	10	4	4	2	1	1	1
1	251	1	19	0	3	0	0	0	0
1	252	1	14	1	3	0	0	0	1
1	253	1	16	8	2	2	1	1	2
1	256	1	20	2	3	0	0	0	0
1	257	1	7	8	1	0	0	0	0
1	258	1	1	8	1	2	1	2	1
1	259	1	17	0	1	0	0	0	0
2	2	1	7	4	1	0	0	0	0
2	3	1	12	1	1	0	1	1	0
2	9	1	14	0	3	0	0	1	0
2	10	1	16	0	2	0	0	0	0
2	11	1	20	1	3	0	0	0	0
2	12	1	21	1	4	0	0	0	0
2	18	1	24	4	4	0	1	1	0
2	30	1	10	8	4	0	0	0	0
2	31	1	23	1	2	0	0	0	0
2	32	1	3	0	3	0	0	0	0
2	34	1	18	0	1	0	0	0	0
2	35	1	7	0	1	0	0	0	0
2	37	1	18	1	1	0	0	1	0
2	40	1	2	2	2	0	0	0	0
2	42	1	9	8	2	0	0	0	0
2	47	1	4	8	4	0	0	0	0
2	48	1	11	4	3	0	0	0	0
2	49	1	15	0	4	0	0	1	1
2	50	1	8	0	2	1	1	1	2
2	52	1	16	4	2	1	2	1	1
2	53	1	6	8	4	0	1	2	1
2	54	1	11	8	3	0	1	1	1
2	56	1	15	1	4	0	0	1	0
2	57	1	2	8	2	0	1	1	1
2	63	1	6	4	4	0	0	0	0
2	64	1	16	1	2	0	1	1	1
2	66	1	15	8	4	0	0	0	0
2	68	1	5	0	3	0	1	1	1
2	70	1	19	8	3	0	0	99	1
2	72	1	1	1	1	1	1	1	0
2	73	1	10	0	4	0	0	0	0
2	74	1	20	8	3	0	1	0	0
2	75	1	11	0	3	1	1	1	1
2	77	1	1	2	1	0	1	1	1
2	79	1	10	1	4	0	1	1	1
2	80	1	4	0	4	0	1	2	1
2	84	1	22	4	2	0	99	0	0
2	86	1	21	2	4	0	1	2	1
2	87	1	3	2	3	0	1	1	1
2	88	1	17	4	1	0	1	1	1
2	90	1	9	4	2	0	0	1	1
2	91	1	24	2	4	0	0	1	1
2	96	1	24	8	4	0	0	2	1
2	97	1	3	8	3	0	0	1	1
2	98	1	12	0	1	0	0	1	0
2	99	1	14	4	3	0	0	1	0
2	100	1	22	2	2	0	0	0	0
2	102	1	21	8	4	1	0	1	1
2	103	1	22	1	2	0	1	1	1
2	109	1	18	2	1	0	0	0	0
2	112	1	17	2	1	0	0	1	0
2	114	1	23	2	2	0	0	1	0
2	118	1	7	1	1	0	0	0	0
2	119	1	6	0	4	0	0	1	0
2	121	1	20	0	3	0	0	1	1
2	123	1	16	2	2	0	0	0	0
2	125	1	24	0	4	0	0	0	0
2	126	1	23	4	2	0	1	1	0
2	130	1	19	1	3	0	0	0	0
2	132	1	12	2	1	0	0	0	0
2	135	1	18	8	1	0	0	1	1
2	140	1	2	4	2	1	1	1	1
2	149	1	19	4	3	0	0	1	0
2	150	1	5	4	3	0	0	0	0
2	154	1	24	1	4	0	0	0	0
2	157	1	4	2	4	0	0	0	0
2	159	1	8	4	2	0	0	0	0
2	160	1	9	2	2	0	0	1	1
2	165	1	9	0	2	0	0	0	0
2	167	1	23	0	2	0	0	0	0
2	172	1	5	1	3	0	0	0	0
2	173	1	21	0	4	0	0	0	0
2	174	1	21	4	4	0	0	1	0
2	175	1	2	0	2	0	0	0	0
2	176	1	23	8	2	0	0	1	1
2	177	1	14	8	3	1	0	1	1
2	179	1	1	0	1	0	0	1	1
2	181	1	19	2	3	0	0	0	1
2	182	1	5	2	3	0	0	1	0
2	183	1	13	4	1	0	0	0	0
2	187	1	12	8	1	0	0	0	0
2	188	1	10	2	4	0	0	1	1
2	189	1	14	2	3	0	1	0	0
2	192	1	3	4	3	0	0	1	0
2	196	1	15	2	4	0	0	0	0
2	197	1	20	4	3	0	0	0	0
2	199	1	1	4	1	0	0	1	0
2	200	1	5	8	3	0	0	0	0
2	201	1	17	8	1	0	0	1	0
2	202	1	7	2	1	0	0	0	0
2	203	1	6	1	4	0	0	0	0
2	204	1	9	1	2	0	0	1	1
2	205	1	15	4	4	0	0	1	1
2	207	1	6	2	4	0	1	1	0
2	208	1	22	8	2	0	0	1	0
2	209	1	22	0	2	0	0	0	0
2	210	1	2	1	2	0	0	1	1
2	211	1	13	2	1	0	0	0	0
2	212	1	13	8	1	0	0	0	0
2	214	1	13	1	1	0	0	0	0
2	215	1	3	1	3	0	0	1	0
2	222	1	11	1	3	0	0	0	0
2	224	1	13	0	1	0	0	0	0
2	225	1	8	8	2	0	0	0	0
2	228	1	11	2	3	0	0	1	0
2	229	1	12	4	1	0	0	0	0
2	230	1	8	2	2	0	1	1	1
2	233	1	4	4	4	0	0	1	0
2	235	1	4	1	4	0	0	0	0
2	238	1	18	4	1	0	0	1	0
2	239	1	17	1	1	0	0	0	0
2	240	1	8	1	2	0	0	1	1
2	243	1	10	4	4	0	1	0	1
2	251	1	19	0	3	0	0	0	0
2	252	1	14	1	3	0	0	0	0
2	253	1	16	8	2	2	2	1	1
2	256	1	20	2	3	0	0	0	0
2	257	1	7	8	1	0	0	0	1
2	258	1	1	8	1	1	0	1	0
2	259	1	17	0	1	0	0	0	0
3	2	1	7	4	1	0	0	0	0
3	3	1	12	1	1	0	0	1	0
3	9	1	14	0	3	0	0	1	0
3	10	1	16	0	2	0	0	0	1
3	11	1	20	1	3	0	1	1	0
3	12	1	21	1	4	0	1	0	0
3	18	1	24	4	4	1	1	1	0
3	30	1	10	8	4	1	1	1	1
3	31	1	23	1	2	0	0	1	0
3	32	1	3	0	3	1	1	1	0
3	34	1	18	0	1	0	1	1	0
3	35	1	7	0	1	0	0	0	0
3	37	1	18	1	1	0	2	1	0
3	40	1	2	2	2	0	0	1	0
3	42	1	9	8	2	1	1	2	1
3	47	1	4	8	4	0	1	0	1
3	48	1	11	4	3	0	0	1	0
3	49	1	15	0	4	0	1	1	1
3	50	1	8	0	2	1	1	1	1
3	52	1	16	4	2	2	1	1	2
3	53	1	6	8	4	0	0	1	0
3	54	1	11	8	3	1	0	1	1
3	56	1	15	1	4	1	0	1	1
3	57	1	2	8	2	1	1	1	1
3	63	1	6	4	4	0	0	0	0
3	64	1	16	1	2	1	1	1	1
3	66	1	15	8	4	0	0	0	0
3	68	1	5	0	3	1	1	1	1
3	70	1	19	8	3	1	0	1	1
3	72	1	1	1	1	2	1	1	2
3	73	1	10	0	4	0	0	0	0
3	74	1	20	8	3	0	0	0	0
3	75	1	11	0	3	1	1	0	0
3	77	1	1	2	1	0	1	1	0
3	79	1	10	1	4	0	0	1	1
3	80	1	4	0	4	0	0	1	0
3	84	1	22	4	2	0	1	0	0
3	86	1	21	2	4	0	1	1	1
3	87	1	3	2	3	0	1	1	0
3	88	1	17	4	1	1	1	1	0
3	90	1	9	4	2	1	0	1	1
3	91	1	24	2	4	0	0	1	0
3	96	1	24	8	4	0	0	2	1
3	97	1	3	8	3	1	1	1	1
3	98	1	12	0	1	1	0	1	1
3	99	1	14	4	3	0	0	1	1
3	100	1	22	2	2	1	1	1	1
3	102	1	21	8	4	2	1	1	1
3	103	1	22	1	2	1	1	1	1
3	109	1	18	2	1	0	0	1	0
3	112	1	17	2	1	1	1	1	2
3	114	1	23	2	2	0	0	1	1
3	118	1	7	1	1	1	0	1	1
3	119	1	6	0	4	0	1	1	0
3	121	1	20	0	3	1	0	1	1
3	123	1	16	2	2	1	1	1	0
3	125	1	24	0	4	1	1	1	0
3	126	1	23	4	2	2	1	1	2
3	130	1	19	1	3	1	0	1	0
3	132	1	12	2	1	1	1	1	1
3	135	1	18	8	1	1	0	1	0
3	140	1	2	4	2	1	1	1	1
3	149	1	19	4	3	0	1	1	1
3	150	1	5	4	3	0	1	1	0
3	154	1	24	1	4	0	0	1	1
3	157	1	4	2	4	0	0	1	1
3	159	1	8	4	2	0	2	0	0
3	160	1	9	2	2	1	0	1	1
3	165	1	9	0	2	1	1	1	1
3	167	1	23	0	2	1	1	1	0
3	172	1	5	1	3	1	1	1	1
3	173	1	21	0	4	1	0	1	1
3	174	1	21	4	4	1	1	1	1
3	175	1	2	0	2	0	1	1	0
3	176	1	23	8	2	1	1	0	0
3	177	1	14	8	3	1	1	1	1
3	179	1	1	0	1	0	1	2	0
3	181	1	19	2	3	0	0	0	0
3	182	1	5	2	3	0	0	2	99
3	183	1	13	4	1	0	1	1	0
3	187	1	12	8	1	1	1	1	2
3	188	1	10	2	4	0	0	0	0
3	189	1	14	2	3	1	1	1	2
3	192	1	3	4	3	1	0	1	2
3	196	1	15	2	4	0	1	1	2
3	197	1	20	4	3	0	0	1	0
3	199	1	1	4	1	1	1	1	1
3	200	1	5	8	3	0	1	1	2
3	201	1	17	8	1	0	0	1	0
3	202	1	7	2	1	0	2	0	99
3	203	1	6	1	4	1	1	1	0
3	204	1	9	1	2	1	0	2	1
3	205	1	15	4	4	0	1	0	0
3	207	1	6	2	4	0	1	1	2
3	208	1	22	8	2	1	1	1	0
3	209	1	22	0	2	0	0	0	0
3	210	1	2	1	2	0	1	1	0
3	211	1	13	2	1	1	1	1	1
3	212	1	13	8	1	1	1	1	1
3	214	1	13	1	1	0	0	1	0
3	215	1	3	1	3	1	0	1	0
3	222	1	11	1	3	0	1	1	1
3	224	1	13	0	1	0	1	1	2
3	225	1	8	8	2	0	1	0	0
3	228	1	11	2	3	1	2	2	1
3	229	1	12	4	1	1	1	1	0
3	230	1	8	2	2	1	0	2	1
3	233	1	4	4	4	0	0	1	1
3	235	1	4	1	4	1	1	2	0
3	238	1	18	4	1	1	1	1	1
3	239	1	17	1	1	1	1	1	0
3	240	1	8	1	2	1	0	2	2
3	243	1	10	4	4	1	0	1	1
3	251	1	19	0	3	1	1	0	0
3	252	1	14	1	3	1	1	1	1
3	253	1	16	8	2	2	1	1	2
3	256	1	20	2	3	1	0	1	0
3	257	1	7	8	1	0	0	0	0
3	258	1	1	8	1	2	0	2	2
3	259	1	17	0	1	1	1	1	0
4	2	1	7	4	1	0	0	0	0
4	3	1	12	1	1	0	1	2	1
4	9	1	14	0	3	0	0	1	0
4	10	1	16	0	2	0	0	0	0
4	11	1	20	1	3	1	1	1	0
4	12	1	21	1	4	0	1	1	1
4	18	1	24	4	4	0	1	1	1
4	30	1	10	8	4	1	2	1	2
4	31	1	23	1	2	0	0	1	99
4	32	1	3	0	3	1	2	1	99
4	34	1	18	0	1	0	1	1	0
4	35	1	7	0	1	1	1	0	0
4	37	1	18	1	1	1	2	2	0
4	40	1	2	2	2	0	1	0	0
4	42	1	9	8	2	1	1	0	0
4	47	1	4	8	4	0	1	1	0
4	48	1	11	4	3	0	0	0	0
4	49	1	15	0	4	1	2	2	99
4	50	1	8	0	2	2	2	2	2
4	52	1	16	4	2	2	2	0	1
4	53	1	6	8	4	0	0	1	0
4	54	1	11	8	3	0	1	0	1
4	56	1	15	1	4	1	2	1	2
4	57	1	2	8	2	1	2	0	99
4	63	1	6	4	4	0	0	0	0
4	64	1	16	1	2	1	2	1	2
4	66	1	15	8	4	0	2	0	1
4	68	1	5	0	3	1	2	2	1
4	70	1	19	8	3	0	1	1	1
4	72	1	1	1	1	2	1	1	2
4	73	1	10	0	4	0	0	0	0
4	74	1	20	8	3	0	1	1	99
4	75	1	11	0	3	1	2	1	99
4	77	1	1	2	1	0	2	2	1
4	79	1	10	1	4	0	1	2	1
4	80	1	4	0	4	1	1	2	0
4	84	1	22	4	2	0	0	0	0
4	86	1	21	2	4	0	1	1	99
4	87	1	3	2	3	0	1	1	1
4	88	1	17	4	1	0	2	2	1
4	90	1	9	4	2	1	2	2	2
4	91	1	24	2	4	0	1	1	99
4	96	1	24	8	4	0	1	1	1
4	97	1	3	8	3	1	1	1	1
4	98	1	12	0	1	0	2	0	1
4	99	1	14	4	3	1	1	1	1
4	100	1	22	2	2	0	2	0	1
4	102	1	21	8	4	2	1	1	1
4	103	1	22	1	2	0	2	0	2
4	109	1	18	2	1	0	1	0	1
4	112	1	17	2	1	1	2	0	1
4	114	1	23	2	2	0	0	0	0
4	118	1	7	1	1	0	2	0	1
4	119	1	6	0	4	0	1	1	99
4	121	1	20	0	3	1	2	1	2
4	123	1	16	2	2	0	1	1	0
4	125	1	24	0	4	0	1	0	0
4	126	1	23	4	2	1	2	1	1
4	130	1	19	1	3	1	1	0	2
4	132	1	12	2	1	0	1	0	1
4	135	1	18	8	1	0	1	0	1
4	140	1	2	4	2	1	2	0	99
4	149	1	19	4	3	0	0	0	0
4	150	1	5	4	3	0	1	0	99
4	154	1	24	1	4	0	1	1	1
4	157	1	4	2	4	1	1	1	1
4	159	1	8	4	2	0	0	0	0
4	160	1	9	2	2	1	2	2	2
4	165	1	9	0	2	0	2	0	0
4	167	1	23	0	2	0	1	0	1
4	172	1	5	1	3	1	2	0	1
4	173	1	21	0	4	1	2	1	99
4	174	1	21	4	4	0	1	2	0
4	175	1	2	0	2	0	1	0	0
4	176	1	23	8	2	1	2	2	1
4	177	1	14	8	3	2	2	1	2
4	179	1	1	0	1	0	0	1	99
4	181	1	19	2	3	0	0	0	0
4	182	1	5	2	3	0	1	2	99
4	183	1	13	4	1	0	0	0	0
4	187	1	12	8	1	0	1	0	1
4	188	1	10	2	4	0	0	0	0
4	189	1	14	2	3	0	1	0	1
4	192	1	3	4	3	0	0	1	0
4	196	1	15	2	4	0	1	0	99
4	197	1	20	4	3	0	0	0	0
4	199	1	1	4	1	1	2	1	1
4	200	1	5	8	3	0	2	0	1
4	201	1	17	8	1	0	0	0	0
4	202	1	7	2	1	0	99	0	99
4	203	1	6	1	4	0	1	0	0
4	204	1	9	1	2	1	2	2	2
4	205	1	15	4	4	0	0	0	0
4	207	1	6	2	4	0	1	0	0
4	208	1	22	8	2	0	1	1	0
4	209	1	22	0	2	0	99	0	0
4	210	1	2	1	2	0	2	0	0
4	211	1	13	2	1	1	1	1	1
4	212	1	13	8	1	1	1	1	1
4	214	1	13	1	1	0	1	0	1
4	215	1	3	1	3	0	0	1	0
4	222	1	11	1	3	0	0	0	0
4	224	1	13	0	1	0	1	0	0
4	225	1	8	8	2	1	1	1	1
4	228	1	11	2	3	0	99	1	0
4	229	1	12	4	1	0	0	0	0
4	230	1	8	2	2	1	2	2	2
4	233	1	4	4	4	2	2	1	99
4	235	1	4	1	4	0	1	1	1
4	238	1	18	4	1	0	2	1	1
4	239	1	17	1	1	0	99	1	99
4	240	1	8	1	2	1	1	2	2
4	243	1	10	4	4	2	2	2	2
4	251	1	19	0	3	0	0	0	0
4	252	1	14	1	3	0	2	1	1
4	253	1	16	8	2	2	2	1	2
4	256	1	20	2	3	0	1	0	0
4	257	1	7	8	1	0	0	0	0
4	258	1	1	8	1	2	1	2	1
4	259	1	17	0	1	0	1	0	0
5	2	1	7	4	1	0	1	0	0
5	3	1	12	1	1	0	0	2	0
5	9	1	14	0	3	0	1	1	0
5	10	1	16	0	2	0	0	0	0
5	11	1	20	1	3	0	1	1	1
5	12	1	21	1	4	0	2	1	1
5	18	1	24	4	4	0	2	1	0
5	30	1	10	8	4	0	1	1	1
5	31	1	23	1	2	0	0	0	0
5	32	1	3	0	3	0	1	1	0
5	34	1	18	0	1	0	2	1	1
5	35	1	7	0	1	0	0	0	0
5	37	1	18	1	1	0	2	2	1
5	40	1	2	2	2	0	1	0	0
5	42	1	9	8	2	0	2	1	0
5	47	1	4	8	4	0	0	1	1
5	48	1	11	4	3	0	0	0	0
5	49	1	15	0	4	0	1	0	1
5	50	1	8	0	2	0	2	1	2
5	52	1	16	4	2	2	2	1	1
5	53	1	6	8	4	0	0	1	0
5	54	1	11	8	3	0	2	0	1
5	56	1	15	1	4	0	1	1	2
5	57	1	2	8	2	0	2	1	1
5	63	1	6	4	4	0	0	0	0
5	64	1	16	1	2	1	2	1	2
5	66	1	15	8	4	0	1	0	1
5	68	1	5	0	3	1	2	2	1
5	70	1	19	8	3	0	1	1	1
5	72	1	1	1	1	1	2	1	2
5	73	1	10	0	4	0	0	0	0
5	74	1	20	8	3	0	1	0	0
5	75	1	11	0	3	1	2	1	1
5	77	1	1	2	1	0	2	1	2
5	79	1	10	1	4	0	0	0	0
5	80	1	4	0	4	0	1	2	0
5	84	1	22	4	2	0	0	0	0
5	86	1	21	2	4	0	1	1	0
5	87	1	3	2	3	0	0	0	0
5	88	1	17	4	1	0	1	1	0
5	90	1	9	4	2	1	2	2	2
5	91	1	24	2	4	0	0	1	0
5	96	1	24	8	4	0	1	1	1
5	97	1	3	8	3	0	2	2	1
5	98	1	12	0	1	0	2	1	2
5	99	1	14	4	3	0	1	1	1
5	100	1	22	2	2	0	2	0	1
5	102	1	21	8	4	2	1	1	2
5	103	1	22	1	2	0	2	0	2
5	109	1	18	2	1	0	1	1	0
5	112	1	17	2	1	0	2	1	1
5	114	1	23	2	2	0	1	1	0
5	118	1	7	1	1	0	2	0	1
5	119	1	6	0	4	0	1	1	0
5	121	1	20	0	3	1	2	2	2
5	123	1	16	2	2	0	1	1	0
5	125	1	24	0	4	0	1	0	0
5	126	1	23	4	2	0	2	0	1
5	130	1	19	1	3	1	1	0	1
5	132	1	12	2	1	0	1	0	1
5	135	1	18	8	1	0	1	1	1
5	140	1	2	4	2	0	1	0	0
5	149	1	19	4	3	0	0	0	0
5	150	1	5	4	3	0	1	0	0
5	154	1	24	1	4	0	2	1	1
5	157	1	4	2	4	0	1	1	2
5	159	1	8	4	2	0	0	0	0
5	160	1	9	2	2	0	2	2	2
5	165	1	9	0	2	0	1	0	1
5	167	1	23	0	2	0	1	0	1
5	172	1	5	1	3	0	1	0	0
5	173	1	21	0	4	1	1	2	99
5	174	1	21	4	4	0	1	1	1
5	175	1	2	0	2	0	0	0	0
5	176	1	23	8	2	0	2	1	1
5	177	1	14	8	3	1	1	1	2
5	179	1	1	0	1	0	1	1	1
5	181	1	19	2	3	0	0	0	0
5	182	1	5	2	3	0	99	2	99
5	183	1	13	4	1	0	0	0	0
5	187	1	12	8	1	0	1	0	2
5	188	1	10	2	4	0	0	0	0
5	189	1	14	2	3	0	1	0	2
5	192	1	3	4	3	0	1	2	1
5	196	1	15	2	4	0	1	0	1
5	197	1	20	4	3	0	0	0	1
5	199	1	1	4	1	0	2	2	2
5	200	1	5	8	3	0	2	1	0
5	201	1	17	8	1	0	1	0	0
5	202	1	7	2	1	0	99	0	99
5	203	1	6	1	4	0	0	0	0
5	204	1	9	1	2	1	1	2	2
5	205	1	15	4	4	0	1	0	1
5	207	1	6	2	4	0	1	0	0
5	208	1	22	8	2	0	1	0	0
5	209	1	22	0	2	0	1	0	0
5	210	1	2	1	2	0	0	0	0
5	211	1	13	2	1	0	2	1	2
5	212	1	13	8	1	0	1	1	1
5	214	1	13	1	1	0	1	0	0
5	215	1	3	1	3	0	0	1	0
5	222	1	11	1	3	0	0	0	0
5	224	1	13	0	1	0	1	0	0
5	225	1	8	8	2	0	2	0	1
5	228	1	11	2	3	0	1	0	1
5	229	1	12	4	1	0	1	0	0
5	230	1	8	2	2	0	2	2	2
5	233	1	4	4	4	0	2	1	2
5	235	1	4	1	4	0	1	1	1
5	238	1	18	4	1	0	2	1	1
5	239	1	17	1	1	0	1	0	0
5	240	1	8	1	2	1	2	2	1
5	243	1	10	4	4	2	1	2	2
5	251	1	19	0	3	0	0	0	0
5	252	1	14	1	3	0	1	0	2
5	253	1	16	8	2	2	1	1	2
5	256	1	20	2	3	0	1	0	0
5	257	1	7	8	1	0	0	0	0
5	258	1	1	8	1	2	1	2	2
5	259	1	17	0	1	0	1	0	0
6	2	1	7	4	1	0	0	0	0
6	3	1	12	1	1	0	1	1	0
6	9	1	14	0	3	0	0	1	0
6	10	1	16	0	2	0	0	0	0
6	11	1	20	1	3	0	1	1	0
6	12	1	21	1	4	0	1	0	0
6	18	1	24	4	4	0	1	1	0
6	30	1	10	8	4	0	1	0	0
6	31	1	23	1	2	0	0	0	0
6	32	1	3	0	3	0	1	0	0
6	34	1	18	0	1	0	1	0	0
6	35	1	7	0	1	0	0	0	0
6	37	1	18	1	1	1	1	1	1
6	40	1	2	2	2	0	1	0	0
6	42	1	9	8	2	1	1	1	0
6	47	1	4	8	4	0	1	1	1
6	48	1	11	4	3	0	0	0	0
6	49	1	15	0	4	0	1	1	0
6	50	1	8	0	2	1	2	1	1
6	52	1	16	4	2	2	1	0	1
6	53	1	6	8	4	0	0	0	0
6	54	1	11	8	3	0	1	0	1
6	56	1	15	1	4	0	0	1	1
6	57	1	2	8	2	0	1	0	0
6	63	1	6	4	4	0	0	0	0
6	64	1	16	1	2	1	1	0	1
6	66	1	15	8	4	0	0	0	0
6	68	1	5	0	3	0	1	1	0
6	70	1	19	8	3	0	0	1	0
6	72	1	1	1	1	99	1	0	0
6	73	1	10	0	4	0	1	0	0
6	74	1	20	8	3	0	1	0	1
6	75	1	11	0	3	0	1	1	1
6	77	1	1	2	1	0	1	1	99
6	79	1	10	1	4	0	1	1	0
6	80	1	4	0	4	0	1	1	0
6	84	1	22	4	2	0	1	0	0
6	86	1	21	2	4	0	1	1	99
6	87	1	3	2	3	0	1	0	0
6	88	1	17	4	1	0	1	0	0
6	90	1	9	4	2	1	1	1	2
6	91	1	24	2	4	0	1	0	0
6	96	1	24	8	4	0	1	1	1
6	97	1	3	8	3	0	0	0	0
6	98	1	12	0	1	0	0	0	0
6	99	1	14	4	3	0	1	0	0
6	100	1	22	2	2	0	1	0	0
6	102	1	21	8	4	2	2	1	1
6	103	1	22	1	2	0	1	1	2
6	109	1	18	2	1	0	1	0	0
6	112	1	17	2	1	0	1	0	0
6	114	1	23	2	2	0	1	0	0
6	118	1	7	1	1	0	1	0	1
6	119	1	6	0	4	0	1	1	0
6	121	1	20	0	3	0	0	1	1
6	123	1	16	2	2	0	0	0	0
6	125	1	24	0	4	0	0	0	0
6	126	1	23	4	2	1	1	1	1
6	130	1	19	1	3	0	0	0	1
6	132	1	12	2	1	0	0	0	0
6	135	1	18	8	1	0	0	0	0
6	140	1	2	4	2	1	1	0	1
6	149	1	19	4	3	0	1	0	0
6	150	1	5	4	3	0	1	0	0
6	154	1	24	1	4	0	0	0	0
6	157	1	4	2	4	0	1	0	1
6	159	1	8	4	2	0	0	0	0
6	160	1	9	2	2	0	0	1	99
6	165	1	9	0	2	0	1	0	0
6	167	1	23	0	2	0	0	0	0
6	172	1	5	1	3	0	1	1	0
6	173	1	21	0	4	1	0	1	1
6	174	1	21	4	4	0	1	0	0
6	175	1	2	0	2	0	2	0	0
6	176	1	23	8	2	0	1	2	0
6	177	1	14	8	3	1	1	1	1
6	179	1	1	0	1	0	0	1	0
6	181	1	19	2	3	0	0	0	0
6	182	1	5	2	3	0	2	2	99
6	183	1	13	4	1	0	0	0	0
6	187	1	12	8	1	0	0	1	0
6	188	1	10	2	4	0	0	1	0
6	189	1	14	2	3	0	1	0	0
6	192	1	3	4	3	0	1	1	99
6	196	1	15	2	4	0	1	0	99
6	197	1	20	4	3	0	0	0	99
6	199	1	1	4	1	1	1	1	1
6	200	1	5	8	3	0	1	0	0
6	201	1	17	8	1	0	0	0	0
6	202	1	7	2	1	0	0	99	99
6	203	1	6	1	4	0	0	0	0
6	204	1	9	1	2	1	1	1	2
6	205	1	15	4	4	0	1	0	99
6	207	1	6	2	4	0	1	0	0
6	208	1	22	8	2	0	1	1	0
6	209	1	22	0	2	0	1	0	0
6	210	1	2	1	2	0	0	0	0
6	211	1	13	2	1	0	1	1	1
6	212	1	13	8	1	1	1	0	0
6	214	1	13	1	1	0	0	0	0
6	215	1	3	1	3	0	0	1	0
6	222	1	11	1	3	0	0	0	0
6	224	1	13	0	1	0	0	0	1
6	225	1	8	8	2	0	1	1	0
6	228	1	11	2	3	0	1	1	0
6	229	1	12	4	1	0	0	0	0
6	230	1	8	2	2	0	1	2	2
6	233	1	4	4	4	0	1	1	2
6	235	1	4	1	4	0	1	1	0
6	238	1	18	4	1	0	1	1	1
6	239	1	17	1	1	0	0	0	0
6	240	1	8	1	2	0	0	1	1
6	243	1	10	4	4	1	1	2	1
6	251	1	19	0	3	0	0	1	0
6	252	1	14	1	3	0	1	1	0
6	253	1	16	8	2	2	1	1	1
6	256	1	20	2	3	0	1	0	0
6	257	1	7	8	1	0	1	0	0
6	258	1	1	8	1	1	1	2	1
6	259	1	17	0	1	0	0	1	0
7	2	1	7	4	1	0	1	0	0
7	3	1	12	1	1	0	1	0	0
7	9	1	14	0	3	0	0	0	0
7	10	1	16	0	2	0	0	0	0
7	11	1	20	1	3	0	0	0	0
7	12	1	21	1	4	0	0	0	0
7	18	1	24	4	4	0	1	0	0
7	30	1	10	8	4	0	0	0	0
7	31	1	23	1	2	0	0	0	0
7	32	1	3	0	3	0	0	0	0
7	34	1	18	0	1	0	1	0	0
7	35	1	7	0	1	0	0	0	0
7	37	1	18	1	1	0	1	0	0
7	40	1	2	2	2	0	0	0	0
7	42	1	9	8	2	0	0	0	0
7	47	1	4	8	4	0	0	1	0
7	48	1	11	4	3	0	0	0	0
7	49	1	15	0	4	0	0	0	0
7	50	1	8	0	2	1	1	0	0
7	52	1	16	4	2	2	0	0	1
7	53	1	6	8	4	0	0	0	0
7	54	1	11	8	3	0	0	0	0
7	56	1	15	1	4	0	0	1	1
7	57	1	2	8	2	0	1	0	0
7	63	1	6	4	4	0	0	0	0
7	64	1	16	1	2	0	0	0	0
7	66	1	15	8	4	0	0	0	0
7	68	1	5	0	3	0	1	0	0
7	70	1	19	8	3	0	0	0	0
7	72	1	1	1	1	1	1	0	0
7	73	1	10	0	4	0	0	0	0
7	74	1	20	8	3	0	0	0	0
7	75	1	11	0	3	0	0	1	1
7	77	1	1	2	1	0	1	1	0
7	79	1	10	1	4	0	0	0	0
7	80	1	4	0	4	0	0	1	0
7	84	1	22	4	2	0	0	0	0
7	86	1	21	2	4	0	0	0	0
7	87	1	3	2	3	0	0	0	0
7	88	1	17	4	1	0	0	0	0
7	90	1	9	4	2	0	1	1	1
7	91	1	24	2	4	0	0	0	0
7	96	1	24	8	4	0	0	0	0
7	97	1	3	8	3	0	0	1	0
7	98	1	12	0	1	0	1	0	0
7	99	1	14	4	3	0	0	0	0
7	100	1	22	2	2	0	1	1	0
7	102	1	21	8	4	2	0	0	1
7	103	1	22	1	2	0	1	1	1
7	109	1	18	2	1	0	1	0	1
7	112	1	17	2	1	0	1	1	1
7	114	1	23	2	2	0	0	0	0
7	118	1	7	1	1	0	1	1	0
7	119	1	6	0	4	0	1	0	0
7	121	1	20	0	3	0	1	1	1
7	123	1	16	2	2	0	0	0	0
7	125	1	24	0	4	0	0	0	0
7	126	1	23	4	2	1	1	1	0
7	130	1	19	1	3	1	0	1	1
7	132	1	12	2	1	0	0	0	1
7	135	1	18	8	1	0	1	1	0
7	140	1	2	4	2	1	0	0	0
7	149	1	19	4	3	0	0	0	0
7	150	1	5	4	3	0	0	0	0
7	154	1	24	1	4	0	0	0	0
7	157	1	4	2	4	0	0	1	1
7	159	1	8	4	2	0	0	0	0
7	160	1	9	2	2	0	0	1	1
7	165	1	9	0	2	0	1	0	0
7	167	1	23	0	2	0	0	0	1
7	172	1	5	1	3	0	0	0	0
7	173	1	21	0	4	0	0	1	1
7	174	1	21	4	4	0	2	0	0
7	175	1	2	0	2	0	0	0	0
7	176	1	23	8	2	0	1	1	1
7	177	1	14	8	3	1	0	1	1
7	179	1	1	0	1	0	0	0	0
7	181	1	19	2	3	0	0	0	0
7	182	1	5	2	3	0	0	0	0
7	183	1	13	4	1	0	0	0	0
7	187	1	12	8	1	0	0	0	0
7	188	1	10	2	4	0	0	0	0
7	189	1	14	2	3	0	0	0	1
7	192	1	3	4	3	0	0	1	0
7	196	1	15	2	4	0	0	0	0
7	197	1	20	4	3	0	1	0	0
7	199	1	1	4	1	0	0	1	1
7	200	1	5	8	3	0	1	1	0
7	201	1	17	8	1	0	0	0	0
7	202	1	7	2	1	0	0	0	0
7	203	1	6	1	4	0	0	0	0
7	204	1	9	1	2	1	1	1	2
7	205	1	15	4	4	0	0	0	0
7	207	1	6	2	4	0	0	0	0
7	208	1	22	8	2	0	1	0	0
7	209	1	22	0	2	0	0	0	0
7	210	1	2	1	2	0	0	0	0
7	211	1	13	2	1	1	1	0	0
7	212	1	13	8	1	0	0	0	0
7	214	1	13	1	1	0	0	0	0
7	215	1	3	1	3	0	0	0	0
7	222	1	11	1	3	0	0	0	0
7	224	1	13	0	1	0	0	0	0
7	225	1	8	8	2	0	0	1	0
7	228	1	11	2	3	0	0	0	1
7	229	1	12	4	1	0	0	0	0
7	230	1	8	2	2	0	1	2	1
7	233	1	4	4	4	0	1	1	1
7	235	1	4	1	4	0	0	1	0
7	238	1	18	4	1	0	1	1	0
7	239	1	17	1	1	0	0	0	0
7	240	1	8	1	2	0	1	2	1
7	243	1	10	4	4	1	1	2	2
7	251	1	19	0	3	0	0	0	0
7	252	1	14	1	3	0	1	0	0
7	253	1	16	8	2	2	2	1	1
7	256	1	20	2	3	0	1	0	0
7	257	1	7	8	1	0	0	0	0
7	258	1	1	8	1	1	1	1	1
7	259	1	17	0	1	0	0	0	0
8	2	1	7	4	1	0	1	0	2
8	3	1	12	1	1	0	1	1	2
8	9	1	14	0	3	0	2	1	0
8	10	1	16	0	2	0	1	0	0
8	11	1	20	1	3	0	0	1	0
8	12	1	21	1	4	0	0	0	0
8	18	1	24	4	4	0	0	1	0
8	30	1	10	8	4	0	0	0	0
8	31	1	23	1	2	0	1	0	0
8	32	1	3	0	3	0	1	1	1
8	34	1	18	0	1	0	0	1	0
8	35	1	7	0	1	0	0	0	0
8	37	1	18	1	1	0	0	2	0
8	40	1	2	2	2	0	0	0	0
8	42	1	9	8	2	1	0	0	1
8	47	1	4	8	4	0	1	1	1
8	48	1	11	4	3	0	0	0	0
8	49	1	15	0	4	0	2	1	1
8	50	1	8	0	2	1	0	1	0
8	52	1	16	4	2	2	0	0	0
8	53	1	6	8	4	0	1	2	0
8	54	1	11	8	3	0	0	0	1
8	56	1	15	1	4	1	1	1	1
8	57	1	2	8	2	0	0	0	0
8	63	1	6	4	4	0	1	0	0
8	64	1	16	1	2	1	0	1	0
8	66	1	15	8	4	0	0	0	0
8	68	1	5	0	3	0	0	1	0
8	70	1	19	8	3	0	1	0	0
8	72	1	1	1	1	1	1	0	0
8	73	1	10	0	4	0	0	0	0
8	74	1	20	8	3	0	1	0	0
8	75	1	11	0	3	1	0	0	0
8	77	1	1	2	1	0	1	0	0
8	79	1	10	1	4	0	2	1	0
8	80	1	4	0	4	0	1	1	0
8	84	1	22	4	2	0	0	0	1
8	86	1	21	2	4	0	1	1	0
8	87	1	3	2	3	0	1	0	0
8	88	1	17	4	1	0	1	0	0
8	90	1	9	4	2	1	1	1	0
8	91	1	24	2	4	0	0	0	0
8	96	1	24	8	4	0	1	1	0
8	97	1	3	8	3	0	1	0	0
8	98	1	12	0	1	0	0	0	0
8	99	1	14	4	3	0	0	1	0
8	100	1	22	2	2	0	1	0	0
8	102	1	21	8	4	2	0	0	0
8	103	1	22	1	2	0	0	0	0
8	109	1	18	2	1	0	1	1	1
8	112	1	17	2	1	0	1	1	1
8	114	1	23	2	2	0	1	0	0
8	118	1	7	1	1	0	0	0	0
8	119	1	6	0	4	0	0	1	1
8	121	1	20	0	3	0	1	0	0
8	123	1	16	2	2	0	0	0	0
8	125	1	24	0	4	0	1	0	0
8	126	1	23	4	2	1	1	0	0
8	130	1	19	1	3	0	0	0	0
8	132	1	12	2	1	0	0	0	0
8	135	1	18	8	1	0	0	1	1
8	140	1	2	4	2	1	0	0	1
8	149	1	19	4	3	0	0	0	0
8	150	1	5	4	3	0	1	0	0
8	154	1	24	1	4	0	1	0	1
8	157	1	4	2	4	0	1	1	0
8	159	1	8	4	2	0	1	0	2
8	160	1	9	2	2	0	0	1	0
8	165	1	9	0	2	0	0	0	1
8	167	1	23	0	2	0	1	0	0
8	172	1	5	1	3	0	1	0	1
8	173	1	21	0	4	1	1	2	0
8	174	1	21	4	4	0	1	1	2
8	175	1	2	0	2	0	1	0	2
8	176	1	23	8	2	1	1	2	0
8	177	1	14	8	3	2	1	1	0
8	179	1	1	0	1	0	1	1	1
8	181	1	19	2	3	0	2	0	2
8	182	1	5	2	3	0	0	2	1
8	183	1	13	4	1	0	0	0	1
8	187	1	12	8	1	0	0	0	0
8	188	1	10	2	4	0	1	0	1
8	189	1	14	2	3	0	1	0	0
8	192	1	3	4	3	0	1	1	0
8	196	1	15	2	4	0	0	0	0
8	197	1	20	4	3	0	1	0	0
8	199	1	1	4	1	0	1	1	0
8	200	1	5	8	3	1	0	0	1
8	201	1	17	8	1	0	1	0	1
8	202	1	7	2	1	0	0	0	0
8	203	1	6	1	4	0	0	0	0
8	204	1	9	1	2	1	0	1	0
8	205	1	15	4	4	0	1	1	0
8	207	1	6	2	4	0	1	0	1
8	208	1	22	8	2	0	1	1	1
8	209	1	22	0	2	0	0	0	0
8	210	1	2	1	2	0	1	0	1
8	211	1	13	2	1	0	1	0	0
8	212	1	13	8	1	1	1	0	0
8	214	1	13	1	1	0	2	0	1
8	215	1	3	1	3	0	1	1	1
8	222	1	11	1	3	0	1	0	1
8	224	1	13	0	1	0	0	0	1
8	225	1	8	8	2	0	1	1	1
8	228	1	11	2	3	0	1	1	0
8	229	1	12	4	1	0	0	0	0
8	230	1	8	2	2	0	1	2	1
8	233	1	4	4	4	0	0	1	0
8	235	1	4	1	4	0	1	1	0
8	238	1	18	4	1	0	1	0	0
8	239	1	17	1	1	0	0	0	1
8	240	1	8	1	2	0	1	2	0
8	243	1	10	4	4	1	0	2	0
8	251	1	19	0	3	0	1	0	1
8	252	1	14	1	3	0	1	1	0
8	253	1	16	8	2	2	1	2	0
8	256	1	20	2	3	0	0	0	0
8	257	1	7	8	1	0	1	0	2
8	258	1	1	8	1	2	1	2	0
8	259	1	17	0	1	0	2	0	1
9	2	1	7	4	1	0	0	0	0
9	3	1	12	1	1	0	1	1	1
9	9	1	14	0	3	0	0	1	0
9	10	1	16	0	2	0	0	0	0
9	11	1	20	1	3	0	1	1	1
9	12	1	21	1	4	0	0	0	0
9	18	1	24	4	4	0	0	1	0
9	30	1	10	8	4	0	1	1	1
9	31	1	23	1	2	0	0	1	0
9	32	1	3	0	3	0	0	0	0
9	34	1	18	0	1	0	1	1	1
9	35	1	7	0	1	0	0	0	0
9	37	1	18	1	1	1	1	1	1
9	40	1	2	2	2	0	0	0	0
9	42	1	9	8	2	1	1	0	0
9	47	1	4	8	4	0	1	1	1
9	48	1	11	4	3	0	0	0	0
9	49	1	15	0	4	0	2	1	1
9	50	1	8	0	2	1	2	1	1
9	52	1	16	4	2	2	1	1	2
9	53	1	6	8	4	0	0	0	0
9	54	1	11	8	3	0	1	1	1
9	56	1	15	1	4	0	0	0	0
9	57	1	2	8	2	0	0	1	0
9	63	1	6	4	4	0	0	0	0
9	64	1	16	1	2	1	1	1	2
9	66	1	15	8	4	0	1	0	0
9	68	1	5	0	3	1	1	1	1
9	70	1	19	8	3	0	1	1	1
9	72	1	1	1	1	0	1	1	1
9	73	1	10	0	4	0	0	0	0
9	74	1	20	8	3	0	0	0	0
9	75	1	11	0	3	1	1	1	1
9	77	1	1	2	1	0	1	0	1
9	79	1	10	1	4	0	2	2	1
9	80	1	4	0	4	0	1	1	1
9	84	1	22	4	2	0	0	0	0
9	86	1	21	2	4	0	0	1	0
9	87	1	3	2	3	1	0	0	0
9	88	1	17	4	1	0	0	1	1
9	90	1	9	4	2	1	2	2	2
9	91	1	24	2	4	0	0	1	0
9	96	1	24	8	4	0	1	2	2
9	97	1	3	8	3	1	1	1	1
9	98	1	12	0	1	0	0	1	2
9	99	1	14	4	3	0	0	1	1
9	100	1	22	2	2	0	0	1	1
9	102	1	21	8	4	2	1	1	1
9	103	1	22	1	2	0	2	1	2
9	109	1	18	2	1	0	0	0	0
9	112	1	17	2	1	0	1	1	1
9	114	1	23	2	2	0	0	0	0
9	118	1	7	1	1	0	1	1	2
9	119	1	6	0	4	0	0	0	0
9	121	1	20	0	3	1	1	1	2
9	123	1	16	2	2	0	0	0	0
9	125	1	24	0	4	0	0	0	0
9	126	1	23	4	2	1	1	1	1
9	130	1	19	1	3	1	0	0	0
9	132	1	12	2	1	0	2	1	1
9	135	1	18	8	1	0	0	0	0
9	140	1	2	4	2	1	2	0	1
9	149	1	19	4	3	0	0	0	0
9	150	1	5	4	3	0	0	0	0
9	154	1	24	1	4	0	1	1	1
9	157	1	4	2	4	1	2	1	2
9	159	1	8	4	2	0	0	0	0
9	160	1	9	2	2	0	0	1	2
9	165	1	9	0	2	0	1	0	0
9	167	1	23	0	2	0	0	0	1
9	172	1	5	1	3	1	1	1	1
9	173	1	21	0	4	1	0	0	99
9	174	1	21	4	4	0	1	1	0
9	175	1	2	0	2	0	0	0	0
9	176	1	23	8	2	1	1	2	1
9	177	1	14	8	3	2	1	2	2
9	179	1	1	0	1	0	0	1	0
9	181	1	19	2	3	0	0	0	0
9	182	1	5	2	3	0	0	1	0
9	183	1	13	4	1	0	0	0	0
9	187	1	12	8	1	0	1	1	1
9	188	1	10	2	4	0	0	0	0
9	189	1	14	2	3	0	1	1	1
9	192	1	3	4	3	0	0	0	0
9	196	1	15	2	4	0	0	0	0
9	197	1	20	4	3	0	0	0	0
9	199	1	1	4	1	1	1	1	2
9	200	1	5	8	3	1	2	1	1
9	201	1	17	8	1	0	0	0	0
9	202	1	7	2	1	0	0	0	0
9	203	1	6	1	4	0	0	0	0
9	204	1	9	1	2	2	1	2	2
9	205	1	15	4	4	0	0	0	0
9	207	1	6	2	4	0	0	0	0
9	208	1	22	8	2	0	0	0	0
9	209	1	22	0	2	0	0	0	0
9	210	1	2	1	2	0	0	0	0
9	211	1	13	2	1	0	2	1	1
9	212	1	13	8	1	1	1	1	1
9	214	1	13	1	1	0	0	0	0
9	215	1	3	1	3	0	0	1	0
9	222	1	11	1	3	0	0	0	0
9	224	1	13	0	1	0	0	0	0
9	225	1	8	8	2	0	0	0	1
9	228	1	11	2	3	1	0	1	1
9	229	1	12	4	1	0	0	0	0
9	230	1	8	2	2	0	2	2	2
9	233	1	4	4	4	1	2	2	2
9	235	1	4	1	4	0	1	1	1
9	238	1	18	4	1	0	2	2	1
9	239	1	17	1	1	0	0	0	0
9	240	1	8	1	2	1	1	2	2
9	243	1	10	4	4	2	2	2	1
9	251	1	19	0	3	0	0	0	0
9	252	1	14	1	3	0	0	0	0
9	253	1	16	8	2	2	2	2	2
9	256	1	20	2	3	0	0	0	0
9	257	1	7	8	1	0	0	0	0
9	258	1	1	8	1	2	2	2	1
9	259	1	17	0	1	0	0	0	0
1	1	2	14	2	7	0	99	0	0
1	4	2	23	0	7	0	0	0	0
1	5	2	27	2	8	0	0	0	0
1	6	2	2	4	7	1	0	0	0
1	7	2	18	2	6	0	1	0	1
1	8	2	18	1	6	0	0	0	0
1	13	2	6	1	6	0	0	0	1
1	14	2	25	1	8	0	0	0	0
1	15	2	19	2	5	0	0	0	0
1	16	2	28	4	7	1	0	0	0
1	17	2	22	4	6	0	0	0	0
1	19	2	21	2	8	0	0	1	0
1	20	2	16	0	8	0	0	1	1
1	21	2	20	2	5	0	0	1	0
1	22	2	20	4	5	0	0	0	0
1	23	2	19	1	5	0	0	0	0
1	24	2	19	0	5	0	0	1	1
1	25	2	1	2	5	0	0	0	1
1	26	2	22	1	6	0	0	1	0
1	27	2	13	8	5	0	0	0	0
1	28	2	8	2	5	0	0	0	0
1	29	2	13	0	5	0	0	1	0
1	33	2	15	0	8	0	0	1	0
1	36	2	4	4	5	0	0	1	0
1	38	2	27	1	8	0	0	0	0
1	39	2	26	4	6	2	0	0	1
1	41	2	20	0	5	0	0	0	0
1	43	2	25	4	8	2	0	1	1
1	44	2	17	1	7	0	0	1	0
1	45	2	27	8	8	1	0	0	0
1	46	2	7	0	8	0	0	0	0
1	51	2	2	1	7	0	0	0	0
1	55	2	2	8	7	2	2	2	2
1	58	2	28	0	7	0	0	0	0
1	59	2	2	0	7	0	0	0	0
1	60	2	10	1	6	0	0	0	0
1	61	2	29	0	5	0	0	2	0
1	62	2	7	1	8	0	0	1	0
1	65	2	17	8	7	1	1	1	2
1	67	2	9	4	6	0	1	1	1
1	69	2	8	1	5	0	0	0	0
1	71	2	3	0	8	0	0	0	0
1	76	2	27	4	8	1	1	1	1
1	78	2	6	4	6	0	0	0	0
1	81	2	26	8	6	99	99	99	99
1	82	2	25	8	8	0	0	1	0
1	83	2	6	2	6	0	0	0	0
1	85	2	11	2	7	0	0	0	0
1	89	2	24	1	6	0	0	1	0
1	92	2	16	4	8	1	0	1	1
1	93	2	3	8	8	0	0	0	0
1	94	2	14	1	7	1	0	0	0
1	95	2	4	0	5	0	0	0	0
1	101	2	7	4	8	0	0	1	0
1	104	2	4	1	5	0	0	0	0
1	105	2	1	4	5	0	0	0	0
1	106	2	29	1	5	0	1	1	0
1	107	2	14	0	7	0	0	0	0
1	108	2	24	2	6	0	0	0	0
1	110	2	21	0	8	0	0	1	0
1	111	2	3	1	8	0	0	0	0
1	113	2	23	2	7	0	0	0	0
1	115	2	15	2	8	0	0	0	0
1	116	2	5	1	7	2	1	1	2
1	117	2	28	8	7	0	0	0	0
1	120	2	11	1	7	0	0	0	0
1	122	2	24	8	6	0	0	0	0
1	124	2	11	0	7	0	0	1	0
1	127	2	5	4	7	0	0	0	0
1	128	2	9	8	6	0	0	0	0
1	129	2	11	8	7	0	1	1	1
1	131	2	17	0	7	0	0	0	0
1	133	2	10	4	6	0	0	0	0
1	134	2	5	0	7	0	0	0	0
1	136	2	26	1	6	0	0	0	0
1	137	2	19	4	5	0	0	0	0
1	138	2	21	4	8	1	0	0	1
1	139	2	10	0	6	0	0	0	0
1	141	2	14	4	7	0	0	0	0
1	142	2	21	1	8	0	0	0	0
1	143	2	13	1	5	0	0	0	0
1	144	2	23	4	7	0	0	0	0
1	145	2	9	1	6	0	0	0	1
1	146	2	18	4	6	0	0	0	0
1	147	2	10	2	6	1	0	0	1
1	148	2	20	1	5	0	0	0	0
1	151	2	29	8	5	0	0	0	0
1	152	2	26	2	6	0	0	0	0
1	153	2	3	2	8	0	0	1	0
1	155	2	4	8	5	0	0	0	0
1	156	2	1	1	5	0	0	0	0
1	158	2	23	1	7	1	0	1	0
1	161	2	8	4	5	0	0	0	0
1	162	2	13	2	5	0	0	0	0
1	163	2	28	1	7	1	0	0	0
1	164	2	16	8	8	2	1	0	1
1	166	2	17	2	7	0	0	0	0
1	168	2	6	8	6	2	2	1	1
1	169	2	9	2	6	0	2	2	1
1	170	2	5	2	7	2	1	1	1
1	171	2	3	4	8	0	0	0	0
1	178	2	19	8	5	0	0	0	0
1	180	2	15	8	8	0	0	0	0
1	184	2	15	4	8	0	0	2	0
1	185	2	13	4	5	0	0	1	1
1	186	2	29	4	5	0	0	0	0
1	190	2	20	8	5	2	1	1	1
1	191	2	28	2	7	0	0	0	0
1	193	2	17	4	7	99	99	99	99
1	194	2	8	8	5	1	1	0	0
1	195	2	23	8	7	1	1	1	1
1	198	2	10	8	6	0	0	0	0
1	206	2	24	4	6	0	0	1	0
1	213	2	7	2	8	0	0	1	0
1	216	2	22	2	6	0	0	0	0
1	217	2	25	2	8	0	0	0	0
1	218	2	27	0	8	0	0	0	0
1	219	2	18	8	6	0	0	0	0
1	220	2	22	8	6	0	0	0	0
1	221	2	11	4	7	0	0	0	1
1	223	2	6	0	6	0	0	0	0
1	226	2	16	1	8	1	0	1	1
1	227	2	8	0	5	0	0	0	0
1	231	2	16	2	8	0	0	0	1
1	232	2	26	0	6	1	1	2	1
1	234	2	24	0	6	0	0	0	0
1	236	2	14	8	7	0	0	0	0
1	237	2	4	2	5	0	0	0	0
1	241	2	18	0	6	0	0	1	1
1	242	2	9	0	6	0	0	0	0
1	244	2	22	0	6	0	0	1	0
1	245	2	21	8	8	1	0	0	0
1	246	2	7	8	8	0	0	0	1
1	247	2	2	2	7	0	0	0	0
1	248	2	5	8	7	1	0	1	1
1	249	2	25	0	8	0	0	1	0
1	250	2	1	0	5	1	1	1	1
1	254	2	15	1	8	0	0	0	0
1	255	2	1	8	5	1	0	2	1
1	260	2	29	2	5	0	0	0	0
2	1	2	14	2	7	0	1	1	1
2	4	2	23	0	7	0	0	1	1
2	5	2	27	2	8	0	0	0	0
2	6	2	2	4	7	0	1	0	1
2	7	2	18	2	6	0	1	1	1
2	8	2	18	1	6	0	1	1	1
2	13	2	6	1	6	0	1	1	0
2	14	2	25	1	8	0	0	0	1
2	15	2	19	2	5	0	0	1	0
2	16	2	28	4	7	0	0	0	0
2	17	2	22	4	6	0	0	1	0
2	19	2	21	2	8	0	1	1	1
2	20	2	16	0	8	0	1	1	1
2	21	2	20	2	5	0	0	1	1
2	22	2	20	4	5	0	0	0	0
2	23	2	19	1	5	0	0	0	1
2	24	2	19	0	5	0	0	2	1
2	25	2	1	2	5	0	1	1	1
2	26	2	22	1	6	0	0	1	0
2	27	2	13	8	5	0	0	0	0
2	28	2	8	2	5	0	0	0	0
2	29	2	13	0	5	0	0	1	0
2	33	2	15	0	8	0	0	1	0
2	36	2	4	4	5	0	0	1	0
2	38	2	27	1	8	99	99	99	99
2	39	2	26	4	6	1	0	0	1
2	41	2	20	0	5	0	0	0	0
2	43	2	25	4	8	0	0	1	0
2	44	2	17	1	7	0	0	0	0
2	45	2	27	8	8	0	0	0	1
2	46	2	7	0	8	0	0	0	0
2	51	2	2	1	7	0	1	1	0
2	55	2	2	8	7	1	1	2	1
2	58	2	28	0	7	0	0	1	0
2	59	2	2	0	7	0	0	1	0
2	60	2	10	1	6	0	0	0	0
2	61	2	29	0	5	0	0	2	1
2	62	2	7	1	8	0	0	2	2
2	65	2	17	8	7	0	0	0	0
2	67	2	9	4	6	0	1	1	1
2	69	2	8	1	5	0	0	0	0
2	71	2	3	0	8	0	0	1	0
2	76	2	27	4	8	0	1	1	1
2	78	2	6	4	6	0	0	1	1
2	81	2	26	8	6	0	1	2	1
2	82	2	25	8	8	0	0	1	1
2	83	2	6	2	6	0	0	1	1
2	85	2	11	2	7	0	1	0	1
2	89	2	24	1	6	0	1	1	1
2	92	2	16	4	8	0	0	1	0
2	93	2	3	8	8	0	1	1	0
2	94	2	14	1	7	0	0	1	0
2	95	2	4	0	5	0	0	1	0
2	101	2	7	4	8	0	0	0	0
2	104	2	4	1	5	0	0	0	0
2	105	2	1	4	5	0	0	1	0
2	106	2	29	1	5	0	0	1	0
2	107	2	14	0	7	0	0	0	0
2	108	2	24	2	6	0	0	0	0
2	110	2	21	0	8	0	0	0	0
2	111	2	3	1	8	0	0	0	0
2	113	2	23	2	7	0	0	0	0
2	115	2	15	2	8	0	0	0	0
2	116	2	5	1	7	1	0	1	1
2	117	2	28	8	7	0	0	0	0
2	120	2	11	1	7	0	0	1	0
2	122	2	24	8	6	0	0	0	0
2	124	2	11	0	7	0	1	1	1
2	127	2	5	4	7	0	1	1	1
2	128	2	9	8	6	0	1	0	0
2	129	2	11	8	7	0	0	1	0
2	131	2	17	0	7	0	1	1	0
2	133	2	10	4	6	0	0	1	0
2	134	2	5	0	7	0	0	1	0
2	136	2	26	1	6	0	0	0	0
2	137	2	19	4	5	0	0	1	0
2	138	2	21	4	8	0	0	0	0
2	139	2	10	0	6	0	0	0	0
2	141	2	14	4	7	0	1	0	1
2	142	2	21	1	8	0	0	0	1
2	143	2	13	1	5	0	0	0	0
2	144	2	23	4	7	0	0	1	0
2	145	2	9	1	6	0	0	1	1
2	146	2	18	4	6	0	1	0	1
2	147	2	10	2	6	0	0	1	1
2	148	2	20	1	5	0	0	0	0
2	151	2	29	8	5	0	0	0	0
2	152	2	26	2	6	0	0	0	0
2	153	2	3	2	8	0	0	1	1
2	155	2	4	8	5	0	1	0	0
2	156	2	1	1	5	0	0	0	0
2	158	2	23	1	7	0	0	1	0
2	161	2	8	4	5	0	0	0	0
2	162	2	13	2	5	0	0	0	0
2	163	2	28	1	7	0	0	0	0
2	164	2	16	8	8	1	0	1	1
2	166	2	17	2	7	0	1	1	1
2	168	2	6	8	6	1	0	1	1
2	169	2	9	2	6	0	0	2	1
2	170	2	5	2	7	1	0	1	1
2	171	2	3	4	8	0	1	0	1
2	178	2	19	8	5	0	0	1	1
2	180	2	15	8	8	0	0	0	0
2	184	2	15	4	8	0	0	2	0
2	185	2	13	4	5	0	1	1	0
2	186	2	29	4	5	0	0	0	0
2	190	2	20	8	5	1	0	0	0
2	191	2	28	2	7	0	0	0	1
2	193	2	17	4	7	1	0	0	1
2	194	2	8	8	5	0	0	0	0
2	195	2	23	8	7	1	0	1	1
2	198	2	10	8	6	0	0	1	1
2	206	2	24	4	6	0	0	1	1
2	213	2	7	2	8	0	0	1	0
2	216	2	22	2	6	0	0	1	1
2	217	2	25	2	8	0	0	1	1
2	218	2	27	0	8	0	0	1	0
2	219	2	18	8	6	0	1	1	1
2	220	2	22	8	6	0	0	1	1
2	221	2	11	4	7	0	1	0	1
2	223	2	6	0	6	0	0	1	1
2	226	2	16	1	8	0	1	1	1
2	227	2	8	0	5	0	0	0	0
2	231	2	16	2	8	0	1	0	1
2	232	2	26	0	6	0	0	1	1
2	234	2	24	0	6	0	0	0	1
2	236	2	14	8	7	0	0	0	0
2	237	2	4	2	5	0	0	0	0
2	241	2	18	0	6	0	0	1	1
2	242	2	9	0	6	0	0	0	0
2	244	2	22	0	6	0	0	1	0
2	245	2	21	8	8	0	0	0	0
2	246	2	7	8	8	0	1	1	0
2	247	2	2	2	7	0	0	0	1
2	248	2	5	8	7	0	1	1	0
2	249	2	25	0	8	0	0	1	0
2	250	2	1	0	5	0	0	0	0
2	254	2	15	1	8	0	0	0	0
2	255	2	1	8	5	0	0	1	0
2	260	2	29	2	5	0	0	0	0
3	1	2	14	2	7	0	0	1	1
3	4	2	23	0	7	0	0	1	0
3	5	2	27	2	8	0	0	0	0
3	6	2	2	4	7	1	1	1	1
3	7	2	18	2	6	1	0	0	0
3	8	2	18	1	6	0	0	0	0
3	13	2	6	1	6	1	1	1	1
3	14	2	25	1	8	0	0	0	0
3	15	2	19	2	5	0	1	0	0
3	16	2	28	4	7	1	1	0	0
3	17	2	22	4	6	0	0	0	0
3	19	2	21	2	8	1	1	1	1
3	20	2	16	0	8	0	1	0	99
3	21	2	20	2	5	0	0	0	0
3	22	2	20	4	5	0	1	1	0
3	23	2	19	1	5	0	1	1	0
3	24	2	19	0	5	0	1	1	1
3	25	2	1	2	5	0	1	1	0
3	26	2	22	1	6	0	0	1	1
3	27	2	13	8	5	0	0	0	0
3	28	2	8	2	5	1	1	1	0
3	29	2	13	0	5	0	1	1	0
3	33	2	15	0	8	1	0	1	0
3	36	2	4	4	5	1	1	1	0
3	38	2	27	1	8	1	0	1	0
3	39	2	26	4	6	1	1	1	1
3	41	2	20	0	5	1	1	1	1
3	43	2	25	4	8	2	0	1	1
3	44	2	17	1	7	1	1	1	1
3	45	2	27	8	8	2	0	1	1
3	46	2	7	0	8	0	0	0	0
3	51	2	2	1	7	0	0	0	0
3	55	2	2	8	7	2	1	1	2
3	58	2	28	0	7	1	0	1	1
3	59	2	2	0	7	0	0	0	0
3	60	2	10	1	6	1	0	0	0
3	61	2	29	0	5	0	0	1	0
3	62	2	7	1	8	0	0	1	0
3	65	2	17	8	7	1	0	1	1
3	67	2	9	4	6	1	0	1	1
3	69	2	8	1	5	0	0	0	0
3	71	2	3	0	8	0	0	0	0
3	76	2	27	4	8	1	1	1	1
3	78	2	6	4	6	0	0	0	0
3	81	2	26	8	6	1	1	1	1
3	82	2	25	8	8	1	0	2	1
3	83	2	6	2	6	0	0	1	1
3	85	2	11	2	7	1	0	1	1
3	89	2	24	1	6	0	0	1	1
3	92	2	16	4	8	1	1	1	1
3	93	2	3	8	8	1	1	1	1
3	94	2	14	1	7	2	1	1	1
3	95	2	4	0	5	0	0	1	1
3	101	2	7	4	8	0	0	0	2
3	104	2	4	1	5	0	1	0	0
3	105	2	1	4	5	1	1	1	1
3	106	2	29	1	5	1	0	1	1
3	107	2	14	0	7	0	1	0	0
3	108	2	24	2	6	0	0	1	0
3	110	2	21	0	8	0	0	0	0
3	111	2	3	1	8	1	2	1	1
3	113	2	23	2	7	0	0	0	0
3	115	2	15	2	8	1	0	1	0
3	116	2	5	1	7	2	0	2	2
3	117	2	28	8	7	1	1	1	1
3	120	2	11	1	7	0	0	1	1
3	122	2	24	8	6	0	0	1	1
3	124	2	11	0	7	1	0	2	1
3	127	2	5	4	7	0	1	1	1
3	128	2	9	8	6	0	0	1	1
3	129	2	11	8	7	1	1	1	1
3	131	2	17	0	7	0	1	1	1
3	133	2	10	4	6	1	1	1	1
3	134	2	5	0	7	0	1	1	1
3	136	2	26	1	6	1	1	1	1
3	137	2	19	4	5	1	1	2	1
3	138	2	21	4	8	1	1	1	1
3	139	2	10	0	6	0	1	1	1
3	141	2	14	4	7	0	1	0	0
3	142	2	21	1	8	1	1	1	2
3	143	2	13	1	5	0	1	1	2
3	144	2	23	4	7	0	1	1	0
3	145	2	9	1	6	0	1	1	1
3	146	2	18	4	6	0	1	1	1
3	147	2	10	2	6	1	1	1	1
3	148	2	20	1	5	1	0	1	0
3	151	2	29	8	5	0	0	1	0
3	152	2	26	2	6	0	0	1	0
3	153	2	3	2	8	0	1	1	0
3	155	2	4	8	5	0	1	1	1
3	156	2	1	1	5	0	1	0	0
3	158	2	23	1	7	2	1	2	2
3	161	2	8	4	5	0	1	1	0
3	162	2	13	2	5	0	1	1	1
3	163	2	28	1	7	1	0	1	0
3	164	2	16	8	8	2	1	1	1
3	166	2	17	2	7	1	1	1	0
3	168	2	6	8	6	2	1	2	2
3	169	2	9	2	6	1	1	2	1
3	170	2	5	2	7	2	1	2	2
3	171	2	3	4	8	1	1	1	1
3	178	2	19	8	5	1	0	1	2
3	180	2	15	8	8	1	1	1	2
3	184	2	15	4	8	1	1	1	0
3	185	2	13	4	5	1	1	1	2
3	186	2	29	4	5	1	1	1	2
3	190	2	20	8	5	2	1	2	2
3	191	2	28	2	7	1	1	1	1
3	193	2	17	4	7	2	1	1	2
3	194	2	8	8	5	1	1	2	0
3	195	2	23	8	7	1	1	2	2
3	198	2	10	8	6	1	1	2	1
3	206	2	24	4	6	1	1	1	1
3	213	2	7	2	8	1	1	1	0
3	216	2	22	2	6	1	0	0	0
3	217	2	25	2	8	0	0	0	2
3	218	2	27	0	8	1	1	0	0
3	219	2	18	8	6	1	1	2	2
3	220	2	22	8	6	1	0	2	1
3	221	2	11	4	7	1	0	1	1
3	223	2	6	0	6	1	0	1	0
3	226	2	16	1	8	2	1	1	1
3	227	2	8	0	5	1	1	1	0
3	231	2	16	2	8	1	1	1	1
3	232	2	26	0	6	1	0	1	1
3	234	2	24	0	6	1	1	1	0
3	236	2	14	8	7	2	1	1	0
3	237	2	4	2	5	1	1	1	2
3	241	2	18	0	6	1	1	2	2
3	242	2	9	0	6	1	1	1	0
3	244	2	22	0	6	1	1	1	0
3	245	2	21	8	8	1	1	0	0
3	246	2	7	8	8	1	0	1	1
3	247	2	2	2	7	1	0	1	2
3	248	2	5	8	7	1	1	1	1
3	249	2	25	0	8	1	0	1	0
3	250	2	1	0	5	1	0	1	1
3	254	2	15	1	8	1	0	1	0
3	255	2	1	8	5	0	0	1	1
3	260	2	29	2	5	1	1	1	1
4	1	2	14	2	7	0	1	1	1
4	4	2	23	0	7	0	1	1	0
4	5	2	27	2	8	0	1	0	0
4	6	2	2	4	7	1	1	0	0
4	7	2	18	2	6	0	2	1	2
4	8	2	18	1	6	0	1	1	99
4	13	2	6	1	6	0	1	0	1
4	14	2	25	1	8	0	0	0	0
4	15	2	19	2	5	0	1	1	1
4	16	2	28	4	7	1	2	0	1
4	17	2	22	4	6	0	0	0	1
4	19	2	21	2	8	0	2	2	1
4	20	2	16	0	8	0	2	1	99
4	21	2	20	2	5	1	1	2	99
4	22	2	20	4	5	0	1	0	1
4	23	2	19	1	5	0	1	0	1
4	24	2	19	0	5	1	2	2	1
4	25	2	1	2	5	0	1	1	2
4	26	2	22	1	6	1	1	2	1
4	27	2	13	8	5	0	1	0	0
4	28	2	8	2	5	0	1	1	0
4	29	2	13	0	5	1	2	2	2
4	33	2	15	0	8	0	1	2	0
4	36	2	4	4	5	0	1	1	99
4	38	2	27	1	8	0	1	0	0
4	39	2	26	4	6	2	2	1	99
4	41	2	20	0	5	0	2	0	1
4	43	2	25	4	8	2	1	2	0
4	44	2	17	1	7	1	2	1	0
4	45	2	27	8	8	1	1	2	2
4	46	2	7	0	8	0	0	0	0
4	51	2	2	1	7	0	1	1	0
4	55	2	2	8	7	2	2	2	2
4	58	2	28	0	7	1	2	1	99
4	59	2	2	0	7	1	1	2	99
4	60	2	10	1	6	0	1	1	2
4	61	2	29	0	5	0	1	2	0
4	62	2	7	1	8	0	1	2	99
4	65	2	17	8	7	2	2	1	1
4	67	2	9	4	6	1	2	1	99
4	69	2	8	1	5	0	2	1	0
4	71	2	3	0	8	0	1	0	0
4	76	2	27	4	8	1	2	2	0
4	78	2	6	4	6	0	2	0	1
4	81	2	26	8	6	1	2	2	2
4	82	2	25	8	8	1	1	1	2
4	83	2	6	2	6	0	0	0	0
4	85	2	11	2	7	1	2	0	1
4	89	2	24	1	6	1	1	1	0
4	92	2	16	4	8	1	1	2	1
4	93	2	3	8	8	0	0	1	0
4	94	2	14	1	7	1	1	0	0
4	95	2	4	0	5	0	1	1	99
4	101	2	7	4	8	0	1	1	0
4	104	2	4	1	5	0	1	1	0
4	105	2	1	4	5	0	1	0	1
4	106	2	29	1	5	0	2	2	99
4	107	2	14	0	7	0	0	0	0
4	108	2	24	2	6	0	1	0	0
4	110	2	21	0	8	0	0	0	0
4	111	2	3	1	8	1	2	0	99
4	113	2	23	2	7	0	0	0	99
4	115	2	15	2	8	0	2	0	1
4	116	2	5	1	7	2	1	1	99
4	117	2	28	8	7	1	2	1	1
4	120	2	11	1	7	0	1	1	0
4	122	2	24	8	6	0	0	0	0
4	124	2	11	0	7	0	1	2	1
4	127	2	5	4	7	0	1	0	1
4	128	2	9	8	6	0	1	1	99
4	129	2	11	8	7	1	2	2	1
4	131	2	17	0	7	0	1	1	1
4	133	2	10	4	6	0	1	1	1
4	134	2	5	0	7	0	1	1	1
4	136	2	26	1	6	1	1	0	0
4	137	2	19	4	5	0	1	1	0
4	138	2	21	4	8	1	1	1	2
4	139	2	10	0	6	0	1	1	1
4	141	2	14	4	7	0	1	1	99
4	142	2	21	1	8	0	1	0	1
4	143	2	13	1	5	0	0	1	1
4	144	2	23	4	7	1	1	1	0
4	145	2	9	1	6	0	2	0	0
4	146	2	18	4	6	0	2	0	99
4	147	2	10	2	6	1	2	1	2
4	148	2	20	1	5	0	1	0	1
4	151	2	29	8	5	1	1	2	99
4	152	2	26	2	6	0	1	0	99
4	153	2	3	2	8	0	0	2	99
4	155	2	4	8	5	0	1	1	1
4	156	2	1	1	5	0	1	0	99
4	158	2	23	1	7	1	0	1	99
4	161	2	8	4	5	0	1	0	0
4	162	2	13	2	5	0	1	0	0
4	163	2	28	1	7	1	1	1	1
4	164	2	16	8	8	2	2	0	99
4	166	2	17	2	7	0	1	0	0
4	168	2	6	8	6	2	2	2	2
4	169	2	9	2	6	1	2	2	2
4	170	2	5	2	7	2	1	2	1
4	171	2	3	4	8	0	1	0	1
4	178	2	19	8	5	1	1	1	1
4	180	2	15	8	8	0	1	1	1
4	184	2	15	4	8	1	1	2	0
4	185	2	13	4	5	1	2	1	99
4	186	2	29	4	5	0	1	1	99
4	190	2	20	8	5	1	1	1	1
4	191	2	28	2	7	0	1	0	99
4	193	2	17	4	7	2	1	0	0
4	194	2	8	8	5	1	1	1	0
4	195	2	23	8	7	1	1	2	1
4	198	2	10	8	6	1	2	1	1
4	206	2	24	4	6	0	1	2	1
4	213	2	7	2	8	0	1	1	0
4	216	2	22	2	6	1	1	2	99
4	217	2	25	2	8	0	0	0	99
4	218	2	27	0	8	1	1	1	1
4	219	2	18	8	6	0	1	2	99
4	220	2	22	8	6	0	1	1	0
4	221	2	11	4	7	1	1	0	1
4	223	2	6	0	6	0	1	0	99
4	226	2	16	1	8	1	0	1	99
4	227	2	8	0	5	0	1	0	0
4	231	2	16	2	8	1	1	0	1
4	232	2	26	0	6	2	2	2	2
4	234	2	24	0	6	0	1	0	0
4	236	2	14	8	7	1	1	1	0
4	237	2	4	2	5	0	1	0	1
4	241	2	18	0	6	0	1	2	99
4	242	2	9	0	6	0	1	0	0
4	244	2	22	0	6	0	0	0	0
4	245	2	21	8	8	1	0	0	99
4	246	2	7	8	8	0	1	0	99
4	247	2	2	2	7	0	0	0	99
4	248	2	5	8	7	1	1	0	99
4	249	2	25	0	8	0	1	1	99
4	250	2	1	0	5	1	2	2	2
4	254	2	15	1	8	0	0	0	1
4	255	2	1	8	5	1	1	1	2
4	260	2	29	2	5	0	2	0	0
5	1	2	14	2	7	0	2	1	0
5	4	2	23	0	7	0	1	2	1
5	5	2	27	2	8	0	1	1	0
5	6	2	2	4	7	0	2	1	1
5	7	2	18	2	6	0	2	1	1
5	8	2	18	1	6	0	1	1	0
5	13	2	6	1	6	0	2	1	2
5	14	2	25	1	8	0	0	0	0
5	15	2	19	2	5	0	0	0	0
5	16	2	28	4	7	0	1	0	1
5	17	2	22	4	6	0	1	1	1
5	19	2	21	2	8	0	1	1	1
5	20	2	16	0	8	0	2	1	99
5	21	2	20	2	5	0	1	1	0
5	22	2	20	4	5	0	2	1	1
5	23	2	19	1	5	0	1	0	0
5	24	2	19	0	5	0	1	1	0
5	25	2	1	2	5	0	2	1	1
5	26	2	22	1	6	0	1	1	1
5	27	2	13	8	5	0	1	1	1
5	28	2	8	2	5	0	0	0	0
5	29	2	13	0	5	0	2	2	1
5	33	2	15	0	8	0	1	2	0
5	36	2	4	4	5	0	1	1	1
5	38	2	27	1	8	0	1	0	0
5	39	2	26	4	6	1	2	1	2
5	41	2	20	0	5	0	2	1	2
5	43	2	25	4	8	1	1	1	1
5	44	2	17	1	7	0	2	2	1
5	45	2	27	8	8	0	1	1	2
5	46	2	7	0	8	0	0	0	0
5	51	2	2	1	7	0	1	0	0
5	55	2	2	8	7	1	2	2	2
5	58	2	28	0	7	0	1	1	0
5	59	2	2	0	7	0	0	0	0
5	60	2	10	1	6	0	1	1	1
5	61	2	29	0	5	0	2	2	0
5	62	2	7	1	8	0	0	2	1
5	65	2	17	8	7	1	2	1	1
5	67	2	9	4	6	0	2	2	1
5	69	2	8	1	5	0	0	0	0
5	71	2	3	0	8	0	0	0	0
5	76	2	27	4	8	1	2	2	0
5	78	2	6	4	6	0	2	0	1
5	81	2	26	8	6	0	2	1	1
5	82	2	25	8	8	0	1	0	1
5	83	2	6	2	6	0	0	0	0
5	85	2	11	2	7	0	2	0	1
5	89	2	24	1	6	0	1	1	0
5	92	2	16	4	8	0	1	0	1
5	93	2	3	8	8	0	1	1	1
5	94	2	14	1	7	0	0	0	0
5	95	2	4	0	5	0	0	1	0
5	101	2	7	4	8	0	1	0	0
5	104	2	4	1	5	0	1	0	0
5	105	2	1	4	5	0	2	0	1
5	106	2	29	1	5	0	2	1	0
5	107	2	14	0	7	0	0	0	0
5	108	2	24	2	6	0	0	1	0
5	110	2	21	0	8	0	0	0	0
5	111	2	3	1	8	0	1	0	0
5	113	2	23	2	7	0	0	0	0
5	115	2	15	2	8	0	1	1	1
5	116	2	5	1	7	2	0	0	1
5	117	2	28	8	7	1	2	0	1
5	120	2	11	1	7	0	1	1	0
5	122	2	24	8	6	0	0	0	0
5	124	2	11	0	7	0	1	1	0
5	127	2	5	4	7	0	1	1	1
5	128	2	9	8	6	0	1	0	1
5	129	2	11	8	7	0	2	2	2
5	131	2	17	0	7	0	1	1	0
5	133	2	10	4	6	0	1	1	2
5	134	2	5	0	7	0	0	0	0
5	136	2	26	1	6	0	0	0	0
5	137	2	19	4	5	0	1	0	0
5	138	2	21	4	8	0	0	1	1
5	139	2	10	0	6	0	1	0	0
5	141	2	14	4	7	0	0	0	0
5	142	2	21	1	8	0	0	0	1
5	143	2	13	1	5	0	1	0	0
5	144	2	23	4	7	0	1	1	1
5	145	2	9	1	6	0	2	0	1
5	146	2	18	4	6	0	1	0	1
5	147	2	10	2	6	0	1	1	2
5	148	2	20	1	5	0	1	0	1
5	151	2	29	8	5	0	1	1	0
5	152	2	26	2	6	0	1	1	0
5	153	2	3	2	8	0	0	1	0
5	155	2	4	8	5	0	1	0	1
5	156	2	1	1	5	0	1	0	0
5	158	2	23	1	7	0	0	2	1
5	161	2	8	4	5	0	0	0	0
5	162	2	13	2	5	0	1	0	0
5	163	2	28	1	7	0	1	0	0
5	164	2	16	8	8	2	1	0	1
5	166	2	17	2	7	0	0	1	1
5	168	2	6	8	6	1	2	2	1
5	169	2	9	2	6	0	2	2	2
5	170	2	5	2	7	1	0	1	1
5	171	2	3	4	8	0	1	0	1
5	178	2	19	8	5	0	1	0	1
5	180	2	15	8	8	0	1	1	0
5	184	2	15	4	8	0	1	2	0
5	185	2	13	4	5	0	1	1	2
5	186	2	29	4	5	0	1	0	1
5	190	2	20	8	5	1	1	0	0
5	191	2	28	2	7	0	1	0	1
5	193	2	17	4	7	1	1	0	0
5	194	2	8	8	5	0	1	0	0
5	195	2	23	8	7	1	2	1	2
5	198	2	10	8	6	0	1	2	1
5	206	2	24	4	6	0	1	1	1
5	213	2	7	2	8	0	1	1	0
5	216	2	22	2	6	0	1	1	1
5	217	2	25	2	8	0	1	0	0
5	218	2	27	0	8	0	1	1	0
5	219	2	18	8	6	0	1	1	2
5	220	2	22	8	6	0	1	2	0
5	221	2	11	4	7	0	1	0	2
5	223	2	6	0	6	0	1	0	0
5	226	2	16	1	8	1	0	0	1
5	227	2	8	0	5	0	0	0	0
5	231	2	16	2	8	0	1	0	1
5	232	2	26	0	6	1	2	2	2
5	234	2	24	0	6	0	0	0	0
5	236	2	14	8	7	0	1	0	0
5	237	2	4	2	5	0	2	0	1
5	241	2	18	0	6	0	1	2	2
5	242	2	9	0	6	0	0	0	0
5	244	2	22	0	6	0	1	0	0
5	245	2	21	8	8	0	0	0	1
5	246	2	7	8	8	0	1	0	0
5	247	2	2	2	7	0	1	0	1
5	248	2	5	8	7	1	1	0	2
5	249	2	25	0	8	0	1	1	0
5	250	2	1	0	5	1	1	2	2
5	254	2	15	1	8	0	0	0	0
5	255	2	1	8	5	0	1	2	2
5	260	2	29	2	5	0	2	0	0
6	1	2	14	2	7	0	1	1	0
6	4	2	23	0	7	0	0	1	1
6	5	2	27	2	8	0	1	0	0
6	6	2	2	4	7	1	1	1	0
6	7	2	18	2	6	1	2	1	1
6	8	2	18	1	6	0	0	1	0
6	13	2	6	1	6	0	1	0	0
6	14	2	25	1	8	0	0	0	0
6	15	2	19	2	5	0	1	1	0
6	16	2	28	4	7	1	1	0	0
6	17	2	22	4	6	0	1	1	1
6	19	2	21	2	8	0	2	1	1
6	20	2	16	0	8	1	2	1	99
6	21	2	20	2	5	0	1	1	99
6	22	2	20	4	5	0	2	0	0
6	23	2	19	1	5	0	1	0	0
6	24	2	19	0	5	0	1	1	1
6	25	2	1	2	5	0	0	1	0
6	26	2	22	1	6	0	1	0	0
6	27	2	13	8	5	0	1	0	0
6	28	2	8	2	5	0	1	0	0
6	29	2	13	0	5	0	1	1	1
6	33	2	15	0	8	0	1	2	0
6	36	2	4	4	5	0	1	0	0
6	38	2	27	1	8	0	1	0	0
6	39	2	26	4	6	2	1	1	1
6	41	2	20	0	5	0	2	1	1
6	43	2	25	4	8	2	1	1	2
6	44	2	17	1	7	0	2	1	0
6	45	2	27	8	8	1	1	1	1
6	46	2	7	0	8	0	0	0	0
6	51	2	2	1	7	0	1	0	0
6	55	2	2	8	7	1	2	1	1
6	58	2	28	0	7	0	1	1	0
6	59	2	2	0	7	0	1	0	0
6	60	2	10	1	6	0	0	0	0
6	61	2	29	0	5	0	1	1	0
6	62	2	7	1	8	0	0	1	1
6	65	2	17	8	7	1	1	1	1
6	67	2	9	4	6	1	2	1	1
6	69	2	8	1	5	0	1	0	0
6	71	2	3	0	8	0	0	0	0
6	76	2	27	4	8	1	1	1	0
6	78	2	6	4	6	0	0	0	0
6	81	2	26	8	6	0	1	1	1
6	82	2	25	8	8	0	1	1	1
6	83	2	6	2	6	0	0	0	0
6	85	2	11	2	7	0	1	0	1
6	89	2	24	1	6	0	1	0	0
6	92	2	16	4	8	1	1	1	1
6	93	2	3	8	8	0	1	1	99
6	94	2	14	1	7	1	0	0	0
6	95	2	4	0	5	0	0	1	0
6	101	2	7	4	8	0	2	1	1
6	104	2	4	1	5	0	1	0	0
6	105	2	1	4	5	0	1	0	1
6	106	2	29	1	5	0	1	1	1
6	107	2	14	0	7	0	1	0	0
6	108	2	24	2	6	0	0	0	0
6	110	2	21	0	8	0	1	0	0
6	111	2	3	1	8	0	1	0	0
6	113	2	23	2	7	0	0	0	0
6	115	2	15	2	8	0	1	1	99
6	116	2	5	1	7	2	1	1	99
6	117	2	28	8	7	0	1	1	0
6	120	2	11	1	7	0	0	0	0
6	122	2	24	8	6	0	0	0	0
6	124	2	11	0	7	0	1	1	99
6	127	2	5	4	7	0	1	0	1
6	128	2	9	8	6	0	0	0	0
6	129	2	11	8	7	0	1	1	1
6	131	2	17	0	7	0	1	0	0
6	133	2	10	4	6	0	1	1	1
6	134	2	5	0	7	0	1	1	0
6	136	2	26	1	6	0	0	0	0
6	137	2	19	4	5	0	1	0	0
6	138	2	21	4	8	1	1	0	0
6	139	2	10	0	6	0	1	0	0
6	141	2	14	4	7	0	1	0	0
6	142	2	21	1	8	0	1	0	0
6	143	2	13	1	5	0	0	1	0
6	144	2	23	4	7	0	1	1	0
6	145	2	9	1	6	0	1	1	0
6	146	2	18	4	6	0	1	0	99
6	147	2	10	2	6	1	1	1	1
6	148	2	20	1	5	0	1	0	0
6	151	2	29	8	5	0	1	0	0
6	152	2	26	2	6	0	1	0	0
6	153	2	3	2	8	0	1	1	0
6	155	2	4	8	5	0	1	0	0
6	156	2	1	1	5	0	0	0	0
6	158	2	23	1	7	1	0	1	0
6	161	2	8	4	5	0	1	0	0
6	162	2	13	2	5	0	1	0	0
6	163	2	28	1	7	0	1	0	0
6	164	2	16	8	8	1	1	0	1
6	166	2	17	2	7	0	0	0	0
6	168	2	6	8	6	1	1	1	1
6	169	2	9	2	6	0	1	2	1
6	170	2	5	2	7	2	1	2	1
6	171	2	3	4	8	0	1	0	0
6	178	2	19	8	5	1	1	0	1
6	180	2	15	8	8	0	1	1	0
6	184	2	15	4	8	0	1	1	0
6	185	2	13	4	5	0	1	1	1
6	186	2	29	4	5	0	0	0	0
6	190	2	20	8	5	1	0	0	0
6	191	2	28	2	7	0	0	0	0
6	193	2	17	4	7	2	1	1	0
6	194	2	8	8	5	0	1	0	0
6	195	2	23	8	7	1	1	1	1
6	198	2	10	8	6	0	1	1	0
6	206	2	24	4	6	0	1	1	0
6	213	2	7	2	8	0	1	1	0
6	216	2	22	2	6	0	0	0	0
6	217	2	25	2	8	0	1	0	0
6	218	2	27	0	8	0	1	1	0
6	219	2	18	8	6	0	1	1	99
6	220	2	22	8	6	0	0	0	0
6	221	2	11	4	7	0	1	0	1
6	223	2	6	0	6	0	1	0	0
6	226	2	16	1	8	1	0	0	0
6	227	2	8	0	5	0	1	1	0
6	231	2	16	2	8	0	0	1	1
6	232	2	26	0	6	1	1	1	1
6	234	2	24	0	6	0	1	0	0
6	236	2	14	8	7	0	1	0	99
6	237	2	4	2	5	0	1	0	0
6	241	2	18	0	6	0	1	1	99
6	242	2	9	0	6	0	1	1	0
6	244	2	22	0	6	0	1	1	0
6	245	2	21	8	8	0	0	0	0
6	246	2	7	8	8	0	1	0	0
6	247	2	2	2	7	0	0	0	0
6	248	2	5	8	7	0	1	1	99
6	249	2	25	0	8	0	1	1	0
6	250	2	1	0	5	0	1	1	99
6	254	2	15	1	8	0	0	0	0
6	255	2	1	8	5	1	0	2	1
6	260	2	29	2	5	0	1	1	0
7	1	2	14	2	7	0	1	0	0
7	4	2	23	0	7	0	0	0	0
7	5	2	27	2	8	0	1	0	0
7	6	2	2	4	7	0	0	0	1
7	7	2	18	2	6	1	1	0	0
7	8	2	18	1	6	0	0	0	0
7	13	2	6	1	6	0	1	0	1
7	14	2	25	1	8	0	0	0	0
7	15	2	19	2	5	0	0	0	0
7	16	2	28	4	7	0	1	0	0
7	17	2	22	4	6	0	0	1	1
7	19	2	21	2	8	0	1	1	1
7	20	2	16	0	8	0	1	1	0
7	21	2	20	2	5	0	0	1	0
7	22	2	20	4	5	0	1	0	0
7	23	2	19	1	5	0	2	0	0
7	24	2	19	0	5	0	1	0	0
7	25	2	1	2	5	0	1	1	0
7	26	2	22	1	6	0	0	0	0
7	27	2	13	8	5	0	0	1	1
7	28	2	8	2	5	0	1	0	0
7	29	2	13	0	5	0	1	1	0
7	33	2	15	0	8	0	0	0	0
7	36	2	4	4	5	0	0	0	0
7	38	2	27	1	8	0	0	0	0
7	39	2	26	4	6	1	1	0	1
7	41	2	20	0	5	0	1	0	0
7	43	2	25	4	8	1	0	0	1
7	44	2	17	1	7	0	1	1	0
7	45	2	27	8	8	1	1	0	1
7	46	2	7	0	8	0	0	0	0
7	51	2	2	1	7	0	0	0	1
7	55	2	2	8	7	1	1	1	1
7	58	2	28	0	7	0	0	1	1
7	59	2	2	0	7	0	0	1	0
7	60	2	10	1	6	0	0	0	0
7	61	2	29	0	5	0	1	1	0
7	62	2	7	1	8	0	0	1	0
7	65	2	17	8	7	0	1	1	1
7	67	2	9	4	6	0	2	1	0
7	69	2	8	1	5	0	0	0	0
7	71	2	3	0	8	0	0	0	0
7	76	2	27	4	8	0	1	1	0
7	78	2	6	4	6	0	0	0	0
7	81	2	26	8	6	0	1	0	0
7	82	2	25	8	8	0	0	1	0
7	83	2	6	2	6	0	0	0	0
7	85	2	11	2	7	0	0	0	0
7	89	2	24	1	6	0	0	0	0
7	92	2	16	4	8	0	0	0	0
7	93	2	3	8	8	0	0	0	0
7	94	2	14	1	7	1	0	0	0
7	95	2	4	0	5	0	0	0	0
7	101	2	7	4	8	0	0	0	0
7	104	2	4	1	5	0	0	0	0
7	105	2	1	4	5	0	1	1	1
7	106	2	29	1	5	0	1	1	1
7	107	2	14	0	7	0	0	0	0
7	108	2	24	2	6	0	0	0	0
7	110	2	21	0	8	0	0	0	0
7	111	2	3	1	8	0	0	0	0
7	113	2	23	2	7	0	0	0	0
7	115	2	15	2	8	0	0	0	0
7	116	2	5	1	7	2	0	1	0
7	117	2	28	8	7	0	1	1	0
7	120	2	11	1	7	0	0	0	0
7	122	2	24	8	6	0	0	0	0
7	124	2	11	0	7	0	0	0	0
7	127	2	5	4	7	0	1	0	0
7	128	2	9	8	6	0	0	1	1
7	129	2	11	8	7	0	1	1	1
7	131	2	17	0	7	0	0	0	0
7	133	2	10	4	6	0	0	0	0
7	134	2	5	0	7	0	0	0	0
7	136	2	26	1	6	0	0	0	0
7	137	2	19	4	5	0	0	0	0
7	138	2	21	4	8	1	0	0	1
7	139	2	10	0	6	0	1	0	0
7	141	2	14	4	7	0	0	0	0
[truncated: 341 more rows]

## Sheet: RGS Codes
Phase 1:				Phase 2:				Time points:
Rat	Treatment Group			Rat	Treatment Group			0	Baseline
1	Morphine SC			1	Morphine SC + Surgery			1	1h post procedure
2	NaCL SC			2	NaCL IT + Surgery			2	2h post procedure
3	NaCL IT			3	Morphine IT + Surgery			4	4h post procedure
4	Morphine IT			4	Morphine SC + Surgery			8	8h post procedure
5	NaCL IT			5	NaCL IT + Surgery
6	Morphine IT			6	NaCL SC + Sham
7	Morphine SC			7	Morphine IT + Surgery
8	NaCL SC			8	Morphine SC + Surgery
9	NaCL SC			9	NaCL SC + Sham
10	Morphine IT			10	NaCL SC + Sham
11	NaCL IT			11	NaCL IT + Surgery
12	Morphine SC			13	Morphine SC + Surgery
13	Morphine SC			14	NaCL IT + Surgery
14	NaCL IT			15	Morphine IT + Surgery
15	Morphine IT			16	Morphine IT + Surgery
16	NaCL SC			17	NaCL IT + Surgery
17	Morphine SC			18	NaCL SC + Sham
18	Morphine SC			19	Morphine SC + Surgery
19	NaCL IT			20	Morphine SC + Surgery
20	NaCL IT			21	Morphine IT + Surgery
21	Morphine IT			22	NaCL SC + Sham
22	NaCL SC			23	NaCL IT + Surgery
23	NaCL SC			24	NaCL SC + Sham
24	Morphine IT			25	Morphine IT + Surgery
1	Morphine SC + Surgery			26	NaCL SC + Sham
2	NaCL IT + Surgery			27	Morphine IT + Surgery
3	Morphine IT + Surgery			28	NaCL IT + Surgery
4	Morphine SC + Surgery			29	Morphine SC + Surgery
5	NaCL IT + Surgery
6	NaCL SC + Sham
7	Morphine IT + Surgery
8	Morphine SC + Surgery
9	NaCL SC + Sham
10	NaCL SC + Sham
11	NaCL IT + Surgery
13	Morphine SC + Surgery
14	NaCL IT + Surgery
15	Morphine IT + Surgery
16	Morphine IT + Surgery
17	NaCL IT + Surgery
18	NaCL SC + Sham
19	Morphine SC + Surgery
20	Morphine SC + Surgery
21	Morphine IT + Surgery
22	NaCL SC + Sham
23	NaCL IT + Surgery
24	NaCL SC + Sham
25	Morphine IT + Surgery
26	NaCL SC + Sham
27	Morphine IT + Surgery
28	NaCL IT + Surgery
29	Morphine SC + Surgery

## Sheet: Behaviours Phase 1
Duration
RAT	Treatment	Treatment Number	BackArchB	StaggerFallB	WritheB	TwitchB	BellyPressB	HighRearB	DownToPartialB	PartialRearB	DownToFloorB	GroomHeadB	GroomLimbsB	GroomAbdoB	GroomBackB	GroomTailB	GroomTotalBase	WalkB	InactiveB	JumpB	OtherB	ClimbB	CompositePainBDuration	BackArch1	StaggerFall1	Writhe1	Twitch1	BellyPress1	HighRear1	DownToPartial1	PartialRear1	DownToFloor1	GroomHead1	GroomLimbs1	GroomAbdo1	GroomBack1	GroomTail1	GroomTotal1	Walk1	Inactive1	Jump1	Other1	Climb1	CompositePain1Duration	BackArch2	StaggerFall2	Writhe2	Twitch2	BellyPress2
1	MorphineSC	3	0	0	0	0	0	47.32	0.28	18.56	12.48	0	0	0	0	0	0	13.92	214.16	0	15.92	37.36	0	0	0	0	0	0	9.64	0	3.72	4.32	0	0	0	0	0	0	4.6	336.12	1.6	0	0	0	999	999	999	999	999
2	SalineSC	1	0	0	0	0	0	212.48	0.56	17.56	53.44	0	25.52	0	0	0	25.52	31.32	7.88	0	1.88	9.36	0	0	0	0	0	0	128.16	0	1.36	40.81	9.76	11.84	1.36	21.6	0	44.56	55.87	69.08	0	5.12	15.04	0	0	0	0	0	0
3	SalineIT	2	0	0	0	0	0	15.08	0	49.48	16.92	5.92	11.28	6.64	19.6	0	43.44	19.64	206.36	0	9.08	0	0	0	0	0	0	0	0	0	0	0	28.12	79.24	20.52	62.76	0	190.64	0	169.36	0	0	0	0	0	0	0	0	0
4	MorphineIT	4	0	0	0	0	0	128.64	0.8	19.32	40.68	9.2	22.28	4	0	0	35.48	47.24	86.44	0	1.4	0	0	0	0	0	0	0	24.04	0.52	2.64	7	37.6	68.72	24.48	16.72	0	147.52	36.12	136.52	0	5.64	0	0	0	0	0	0	0
5	SalineIT	2	0	0	0	0	0	118.56	0.28	34.2	29.12	16.88	56.44	13.48	10.76	0	97.56	49.76	20.12	0	0	10.4	0	0	0	0	0	0	66.64	0.28	0.8	25.84	4.32	34.08	1.04	13.84	0	53.28	48.8	155.92	0	3.56	4.88	0	0	1.32	0	0	0
6	MorphineIT	4	0	0	0	0	0	162.36	0	5.56	36.2	0	0	0	8.12	0	8.12	66	61.88	0	13.96	5.92	0	0	0	0	0	0	109.56	0.28	12.28	39.56	12.4	17.2	0	0	0	29.6	27.96	110.44	0	18	12.32	0	0	0	0	0	0
7	MorphineSC	3	0	0	0	0	0	186.2	0.56	1.92	46.6	0	0	0	0	0	0	66.24	9.64	1.6	9.84	37.4	0	0	0	0	0	0	225.6	1.32	12.4	37.48	0	4.8	0	0	0	4.8	47.36	26.72	0	3.52	0.8	0	0	0	0	0	0
8	SalineSC	1	0	0	0	0	0	176.68	0.28	8.56	50.72	4.32	6.48	6.2	0	0	17	48.6	49.6	1.08	7.48	0	0	0	0	0	0	0	121.72	0	3.8	33.68	5.12	17	4.84	0	0	26.96	30.84	141.12	0	1.88	0	0	0	0	0	0	0
9	SalineSC	1	0	0	0	0	0	210.28	1.64	12	41.08	1.88	15.8	0	3	0	20.68	36.16	0	0.56	24.4	13.2	0	0	0	0	0	0	137.48	2.92	12.92	39.44	2.68	22.64	0	29	0	54.32	47.2	53.36	0	12.36	0	0	0	0	0	0	0
10	MorphineIT	4	0	0	0	0	0	101.6	0	8.56	46.36	10.28	16.76	4	0	0	31.04	52.8	112.6	0	7.04	0	0	0	0	0	0	0	3.08	0	2.8	6	0	0.88	0	0	0	0.88	0	341.64	0	5.6	0	0	0	0	0	0	0
11	SalineIT	2	0	0	0	0	0	183.88	0.88	7.48	31.8	17.48	49.36	2.96	43.6	0	113.4	19.72	1.48	1.36	0	0	0	0	0	0	0	0	153.16	1.04	26.44	39.91	0	0	0	0	0	0	47.89	83.24	0	8.32	0	0	0	0	0	0	0
12	MorphineSC	3	0	0	0	0	0	160.68	0.28	17.76	30.6	7.84	25.04	9.64	4.04	0	46.56	51	41.68	0	11.44	0	0	0	0	0	0	0	152.6	0	15.96	44.28	12.12	12.88	3.8	0	0	28.8	53.8	64.56	0	0	0	0	0	1.56	0	0	0
13	MorphineSC	3	0	0	0	0	0	163.6	0	3.2	26.88	24.6	41.88	16.04	23.64	0	106.16	42.88	4.56	0	5.44	7.28	0	0	0	0	0	0	98.72	0.52	8.32	31.16	27.68	39.68	5.64	7.52	0	80.52	58.8	59.16	0	22.8	0	0	0	0	0	0	0
14	SalineIT	2	0	0	0	0	0	314.04	0.12	4.68	6.16	5.76	19.12	0	1.2	0	26.08	8.92	0	0	0	0	0	0	0	0	0	0	154.24	1.04	7.68	29.52	15.04	28.28	30.72	22.24	0	96.28	50.08	18.96	0	2.2	0	0	0	0	0	0	0
15	MorphineIT	4	0	0	0	0	0	167.72	0.8	27.96	35.8	6.12	6.44	4.8	0.68	0	18.04	59	35	0	9.16	6.52	0	0	0	0	0	0	93.64	0.24	12.88	32	1.08	9.96	3.2	0	0	14.24	52.04	153.04	0	1.92	0	0	0	0	0	0	0
16	SalineSC	1	0	0	0	0	0	170.28	0	2.4	48.92	5.52	21.4	4.16	5.08	0	36.16	70.12	8.56	0	5.32	18.24	0	0	0	0	0	0	87.84	1.6	11.84	40.32	19.48	49.6	9.68	16.84	0	95.6	64.8	58	0	0	0	0	0	0	0	0	0
17	MorphineSC	3	0	0	0	0	0	122.64	2.2	17.64	37.08	16.44	41.96	1.04	13.72	0	73.16	39.64	64.32	0	3.32	0	0	0	0	0	0	0	190.24	10.68	38	32.96	0	23	0	0	0	23	20.64	44.48	0	0	0	0	0	0	0	0	0
18	MorphineSC	3	0	0	0	0	0	155.96	0.56	17.32	32.64	8.08	28.96	0	10.48	0	47.52	67.36	24.8	0.8	13.04	0	0	0	0	0	0	0	71.92	0	14.6	35.4	3.72	20.76	0	0	0	24.48	40.88	171.08	0	1.64	0	0	0	0	0	0	0
19	SalineIT	2	0	0	0	0	0	148.32	0.52	13.24	41.88	10.8	19.8	0	26.4	5.4	62.4	63.12	3.8	1.64	12.12	12.96	0	0	1.08	0	0	0	182.24	0.24	27	33.2	14.28	15.24	2.2	19.76	0	51.48	18.44	30.68	0	5.12	10.52	1.08	0	0.8	0	0	0
20	SalineIT	2	0	1	0	0	0	213.2	0.36	4.88	48.4	0	0	0	0	0	0	66.52	3.48	0	15.24	6.92	1	0	0	0	0	0	221.04	3.8	1.91	32.2	0	11.36	14	0	0	25.36	44.93	1.36	0	3.24	26.16	0	0	0	0	0	0
21	MorphineIT	4	0	0	0	0	0	147.57	0	7.8	29.87	8.92	31.24	21.6	3.24	0	65	55.76	8.48	1.08	3.64	40.8	0	0	3.24	0	0	0	63.48	0	0.8	15.08	0	0	0	0	0	0	133.64	141.32	0	2.44	0	3.24	0	3.52	0	0	0
22	SalineSC	1	0	0	0	0	0	96.78	0	11.92	36	5.92	28.72	10.18	0	11.08	55.9	59.32	5.36	0	28.8	65.92	0	0	2.4	0	0	0	138.96	0.24	4.12	40.28	5.16	35.68	17.28	28.32	0	86.44	52.56	20.2	0	6.72	8.08	2.4	0	0	0	0	0
23	SalineSC	1	0	0	0	0	0	71.96	0.28	2.68	24.6	13.76	59.64	9.08	61.52	0	144	72.32	12.08	0	32.08	0	0	0	0	0	0	0	144.48	0.84	16.8	26.2	8.44	23.24	6	2.4	0	40.08	64.56	58.6	0.56	7.88	0	0	0	0	0	0	0
24	MorphineIT	4	0	0	0	0	0	68.36	0.28	3.16	17.48	6.2	16.72	10.32	3.52	0	36.76	55.64	159.16	0	12.68	6.48	0	0	0	0	0	0	24.36	0	0	6.16	14.04	16.12	5.68	0	0	35.84	39.4	242.52	0	11.72	0	0	0	0	0	0	0
Frequencies
Rat	Treatment		BackArchB	StaggerFallB	WritheB	TwitchB	BellyPressB	HighRearB	DownToPartialB	PartialRearB	DownToFloorB	GroomHeadB	GroomLimbsB	GroomAbdoB	GroomBackB	GroomTailB		WalkB	InactiveB	JumpB	OtherB	ClimbB	CompositePainBFreq.	BackArch1	StaggerFall1	Writhe1	Twitch1	BellyPress1	HighRear1	DownToPartial1	PartialRear1	DownToFloor1	GroomHead1	GroomLimbs1	GroomAbdo1	GroomBack1	GroomTail1		Walk1	Inactive1	Jump1	Other1	Climb1	CompositePain1Freq	BackArch2	StaggerFall2	Writhe2	Twitch2	BellyPress2
1	MorphineSC	3	0	0	0	0	0	10	1	2	11	0	0	0	0	0		7	13	0	3	1	0	0	0	0	0	0	2	0	1	3	0	0	0	0	0		1	5	1	0	0	0	999	999	999	999	999
2	SalineSC	1	0	0	0	0	0	42	2	7	41	0	2	0	0	0		16	4	0	1	1	0	0	0	0	0	0	26	0	1	22	4	4	1	2	0		15	8	0	2	1	0	0	0	0	0	0
3	SalineIT	2	0	0	0	0	0	3	0	2	5	2	3	2	2	0		5	5	0	3	0	0	0	0	0	0	0	0	0	0	0	7	12	3	4	0		0	4	0	0	0	0	0	0	0	0	0
4	MorphineIT	4	0	0	0	0	0	26	2	7	27	2	3	1	0	0		14	12	0	1	0	0	0	0	0	0	0	5	1	1	5	11	11	6	3	0		5	9	0	1	0	0	0	0	0	0	0
5	SalineIT	2	0	0	0	0	0	31	1	1	29	3	5	4	3	0		19	4	0	0	2	0	0	0	0	0	0	15	1	1	14	1	3	1	2	0		8	12	0	1	1	0	0	1	0	0	0
6	MorphineIT	4	0	0	0	0	0	30	0	4	28	0	0	0	1	0		19	9	0	3	3	0	0	0	0	0	0	23	1	3	22	1	4	0	0	0		10	11	0	3	2	0	0	0	0	0	0
7	MorphineSC	3	0	0	0	0	0	47	1	2	44	0	0	0	0	0		30	3	2	4	8	0	0	0	0	0	0	37	5	6	30	0	2	0	0	0		18	11	0	1	1	0	0	0	0	0	0
8	SalineSC	1	0	0	0	0	0	32	1	5	32	2	4	2	0	0		17	10	2	2	0	0	0	0	0	0	0	22	0	2	22	3	4	1	0	0		10	5	0	1	0	0	0	0	0	0	0
9	SalineSC	1	0	0	0	0	0	44	4	7	38	2	3	0	1	0		18	0	1	3	5	0	0	0	0	0	0	33	5	7	28	2	6	0	5	0		16	8	0	3	0	0	0	0	0	0	0
10	MorphineIT	4	0	0	0	0	0	27	0	2	27	3	4	2	0	0		19	16	0	4	0	0	0	0	0	0	0	1	0	2	2	0	1	0	0	0		0	5	0	3	0	0	0	0	0	0	0
11	SalineIT	2	0	0	0	0	0	26	3	6	23	8	11	1	7	0		14	1	1	0	0	0	0	0	0	0	0	20	2	9	22	0	0	0	0	0		11	14	0	2	0	0	0	0	0	0	0
12	MorphineSC	3	0	0	0	0	0	25	1	5	25	3	5	4	1	0		22	7	0	4	0	0	0	0	0	0	0	47	0	9	50	2	3	2	0	0		27	12	0	0	0	0	0	1	0	0	0
13	MorphineSC	3	0	0	0	0	0	25	0	1	26	13	15	5	5	0		20	3	0	2	2	0	0	0	0	0	0	28	2	5	23	6	8	2	1	0		21	13	0	8	0	0	0	0	0	0	0
14	SalineIT	2	0	0	0	0	0	6	1	1	3	1	3	0	1	0		2	0	0	0	0	0	0	0	0	0	0	22	3	7	19	4	8	6	3	0		14	6	0	2	0	0	0	0	0	0	0
15	MorphineIT	4	0	0	0	0	0	21	2	6	21	4	2	1	1	0		13	12	0	3	2	0	0	0	0	0	0	14	1	3	15	1	2	2	0	0		10	12	0	1	1	0	0	0	0	0	0
16	SalineSC	1	0	0	0	0	0	36	0	4	37	2	6	3	2	0		20	3	0	2	1	0	0	0	0	0	0	19	3	7	18	7	11	4	3	0		15	12	0	0	0	0	0	0	0	0	0
17	MorphineSC	3	0	0	0	0	0	26	5	7	22	6	10	1	3	0		12	8	0	1	0	0	0	0	0	0	0	29	11	16	24	0	6	0	0	0		11	10	0	0	0	0	0	0	0	0	0
18	MorphineSC	3	0	0	0	0	0	24	2	5	21	2	2	0	2	0		12	6	1	4	0	0	0	0	0	0	0	12	0	7	13	3	5	0	0	0		10	14	0	2	0	0	0	0	0	0	0
19	SalineIT	2	0	0	0	0	0	32	3	7	31	3	6	0	3	1		19	3	1	3	2	0	0	1	0	0	0	22	1	5	17	6	6	1	3	0		9	4	0	1	1	1	0	1	0	0	0
20	SalineIT	2	0	1	0	0	0	49	1	3	45	0	0	0	0	0		26	1	0	6	3	1	0	0	0	0	0	33	2	1	30	0	3	3	0	0		17	1	0	1	3	0	0	0	0	0	0
21	MorphineIT	4	0	0	0	0	0	39	0	2	37	2	6	3	1	0		26	2	1	2	7	0	0	2	0	0	0	10	0	1	8	0	0	0	0	0		12	7	0	2	0	2	0	1	0	0	0
22	SalineSC	1	0	0	0	0	0	29	0	2	29	2	5	2	0	1		15	1	0	6	9	0	0	1	0	0	0	35	1	4	34	3	10	5	5	0		22	3	0	2	3	1	0	0	0	0	0
23	SalineSC	1	0	0	0	0	0	18	1	2	16	5	15	4	8	0		14	1	0	6	0	0	0	0	0	0	0	23	1	5	26	2	4	3	1	0		17	12	1	3	0	0	0	0	0	0	0
24	MorphineIT	4	0	0	0	0	0	13	1	3	14	2	3	2	1	0		13	11	0	6	1	0	0	0	0	0	0	4	0	0	4	2	3	1	0	0		6	6	0	2	0	0	0	0	0	0	0
	BackArch8hr		GroomHead8hr
	Stagger8hr		GroomLimbs8hr
	Writhe8hr		GroomAbdo8hr
	Twitch8hr		GroomBack8hr
	BellyPress8hr		GroomTail8hr
	HRear8hr		GroomTotal8hr
	PRear8hr		Walk8hr
	Jump8hr		Inactive8hr
	Other8hr		Climb8hr
	CompPain8hr
[truncated: 58 more columns]

## Sheet: Behaviours Phase 2
Video Number	Treatment group	Rat ID	Timepoint	Global Score	Twitch	Fall/Stagger	Grooming/licking of wound area	Writhe	Back Arching	Belly pressing	Time of belly pressing*		Other abnormal **	Eating non-nutrient substances
33	1	2	B	2	1	1	2	0	0	0	0		0	1
100	1	5	B	0	0	0	3	0	0	0	0		0	0
89	1	11	B	0	0	0	0	0	0	0	0		0	3
51	1	14	B	0	0	0	0	0	0	0	0		0	1
17	1	17	B	0	0	0	0	0	0	0	0		0	0
54	1	23	B	0	0	0	0	0	0	0	0		0	5
30	1	28	B	0	0	0	0	0	0	0	0		0	0
39	1	2	1	10	0	3	8	7	0	0	0		0	0
118	1	5	1	16	5	6	2	5	0	0	0		1	0
62	1	11	1	14	4	2	2	8	0	0	0		0	0
83	1	14	1	17	2	7	5	8	0	0	0		0	1
113	1	17	1	2	0	1	5	1	0	0	0		0	2
73	1	23	1	9	3	0	1	6	0	0	0		2	0
11	1	28	1	15	2	0	4	13	0	0	0		0	0
41	1	2	2	19	0	1	8	18	0	0	0		1	0
28	1	5	2	13	0	0	2	13	0	0	0		0	0
80	1	11	2	13	0	0	4	13	0	0	0		0	0
63	1	14	2	15	2	1	1	12	0	0	0		0	5
67	1	17	2	7	0	0	4	7	0	0	0		0	0
15	1	23	2	26	2	5	0	19	0	0	0		0	0
5	1	28	2	10	1	0	6	9	1	0	0		0	0
29	1	2	4	15	0	0	7	15	0	0	0		0	0
42	1	5	4	32	0	2	3	30	0	0	0		0	0
71	1	11	4	13	3	0	1	10	0	0	0		0	0
120	1	14	4	2	1	1	4	0	0	0	0		0	12
19	1	17	4	5	1	2	9	2	1	0	0		0	0
93	1	23	4	11	0	0	4	11	0	0	0		0	2
121	1	28	4	11	4	0	5	7	0	0	0		0	0
138	1	2	8	3	2	1	11	0	0	0	0		1	0
97	1	5	8	8	1	0	6	7	0	0	0		0	0
26	1	11	8	15	3	1	0	11	0	0	0		0	0
22	1	14	8	2	0	2	0	0	0	0	0		0	0
104	1	17	8	5	1	2	5	2	0	0	0		0	0
14	1	23	8	27	0	8	6	19	0	0	0		0	0
108	1	28	8	6	6	0	2	0	0	0	0		0	2
136	2	6	B	0	0	0	0	0	0	0	0		0	0
127	2	9	B	0	0	0	0	0	0	0	0		0	3
50	2	10	B	0	0	0	0	0	0	0	0		0	2
25	2	18	B	0	0	0	0	0	0	0	0		0	0
57	2	22	B	0	0	0	0	0	0	0	0		0	2
101	2	24	B	0	0	0	0	0	0	0	0		0	13
98	2	26	B	0	0	0	0	0	0	0	0		0	5
133	2	6	1	1	1	0	2	0	0	0	0		0	0
24	2	9	1	0	0	0	2	0	0	0	0		0	0
110	2	10	1	0	0	0	4	0	0	0	0		1	1
99	2	18	1	0	0	0	1	0	0	0	0		0	3
139	2	22	1	0	0	0	0	0	0	0	0		0	0
7	2	24	1	0	0	0	0	0	0	0	0		0	2
38	2	26	1	0	0	0	2	0	0	0	0		0	3
112	2	6	2	0	0	0	0	0	0	0	0		0	0
102	2	9	2	0	0	0	0	0	0	0	0		0	3
46	2	10	2	1	0	1	7	0	0	0	0		0	1
119	2	18	2	1	1	0	2	0	0	0	0		0	7
45	2	22	2	0	0	0	0	0	0	0	0		0	0
90	2	24	2	1	1	0	0	0	0	0	0		1	6
31	2	26	2	0	0	0	1	0	0	0	0		0	0
66	2	6	4	0	0	0	0	0	0	0	0		0	0
115	2	9	4	3	3	0	0	0	0	0	0		0	0
65	2	10	4	0	0	0	3	0	0	0	0		0	0
103	2	18	4	1	0	1	4	0	0	0	0		0	3
81	2	22	4	0	0	0	0	0	0	0	0		0	3
70	2	24	4	1	1	0	1	0	0	0	0		0	12
85	2	26	4	0	0	0	1	0	0	0	0		1	2
37	2	6	8	6	0	1	1	5	0	0	0		0	0
47	2	9	8	3	3	0	1	0	0	0	0		0	1
1	2	10	8	1	1	0	2	0	0	0	0		0	0
96	2	18	8	0	0	0	2	0	0	0	0		0	2
114	2	22	8	2	2	0	1	0	0	0	0		0	0
69	2	24	8	1	1	0	1	0	0	0	0		0	0
13	2	26	8	1	1	0	0	0	0	0	0		0	1
4	3	3	B	0	0	0	0	0	0	0	0		0	2
44	3	7	B	0	0	0	0	0	0	0	0		1	0
124	3	15	B	0	0	0	0	0	0	0	0		0	0
21	3	16	B	0	0	0	0	0	1	0	0		0	0
128	3	21	B	3	3	0	0	0	0	0	0		2	3
2	3	25	B	0	0	0	1	0	0	0	0		0	3
86	3	27	B	0	0	0	4	0	0	0	0		0	1
48	3	3	1	12	1	2	7	9	0	0	0		0	0
3	3	7	1	6	2	0	2	4	0	0	0		0	3
27	3	15	1	1	0	1	6	0	0	0	0		0	1
95	3	16	1	1	1	0	0	0	0	0	0		0	0
8	3	21	1	1	0	1	7	0	0	0	0		0	0
59	3	25	1	4	0	4	0	0	0	0	0		0	6
52	3	27	1	1	0	1	0	0	0	0	0		0	0
32	3	3	2	20	0	4	8	16	0	0	0		0	0
130	3	7	2	14	5	3	1	6	0	0	0		0	1
122	3	15	2	0	0	0	0	0	0	0	0		1	3
134	3	16	2	3	2	1	2	0	0	0	0		0	0
105	3	21	2	4	0	4	7	0	0	0	0		0	0
87	3	25	2	2	0	2	3	0	0	0	0		2	4
123	3	27	2	1	0	1	0	0	0	0	0		3	0
53	3	3	4	4	0	0	7	4	0	0	0		0	1
77	3	7	4	9	1	0	1	8	0	0	0		1	5
82	3	15	4	0	0	0	0	0	0	0	0		2	0
20	3	16	4	4	0	2	0	2	0	0	0		0	0
34	3	21	4	2	0	2	6	0	0	0	0		0	23
55	3	25	4	1	0	1	4	0	0	0	0		0	5
43	3	27	4	0	0	0	4	0	0	0	0		0	1
78	3	3	8	2	1	0	3	1	0	0	0		0	9
79	3	7	8	8	0	0	1	8	0	0	0		3	2
49	3	15	8	1	1	0	3	0	0	0	0		1	0
61	3	16	8	1	0	0	0	1	0	0	0		0	0
23	3	21	8	5	3	1	5	1	1	0	0		0	0
84	3	25	8	3	1	1	5	1	0	0	0		1	1
75	3	27	8	0	0	0	5	0	0	0	0		0	1
72	4	1	B	0	0	0	2	0	0	0	0		1	0
116	4	4	B	0	0	0	1	0	0	0	0		0	5
68	4	8	B	0	0	0	0	0	0	0	0		0	0
107	4	13	B	0	0	0	0	0	0	0	0		0	34
132	4	19	B	0	0	0	0	0	0	0	0		0	24
12	4	20	B	0	0	0	1	0	0	0	0		0	1
129	4	29	B	1	1	0	0	0	0	0	0		0	18
10	4	1	1	2	0	0	0	2	0	0	0		1	0
94	4	4	1	3	3	0	0	0	0	0	0		0	0
140	4	8	1	2	1	1	3	0	0	0	0		0	1
35	4	13	1	0	0	0	10	0	0	0	0		0	3
137	4	19	1	0	0	0	0	0	0	0	0		0	3
60	4	20	1	0	0	0	3	0	0	0	0		0	0
74	4	29	1	1	0	1	2	0	0	0	0		0	3
106	4	1	2	2	0	2	10	0	0	0	0		2	0
125	4	4	2	1	1	0	2	0	0	0	0		0	3
9	4	8	2	0	0	0	4	0	0	0	0		0	0
126	4	13	2	0	0	0	9	0	0	0	0		0	24
131	4	19	2	6	4	2	2	0	0	0	0		0	17
6	4	20	2	1	0	1	4	0	0	0	0		0	0
40	4	29	2	0	0	0	16	0	0	0	0		0	1
117	4	1	4	20	2	2	2	16	4	0	0		2	1
135	4	4	4	5	1	1	0	3	0	0	0		2	1
76	4	8	4	2	1	0	5	1	0	0	0		0	1
36	4	13	4	2	2	0	2	0	0	0	0		0	2
58	4	19	4	1	0	1	1	0	0	0	0		0	4
16	4	20	4	2	0	0	1	2	0	0	0		0	0
111	4	29	4	0	0	0	12	0	0	0	0		0	4
64	4	1	8	12	4	1	2	7	2	0	0		0	0
109	4	4	8	0	0	0	0	0	0	0	0		0	6
18	4	8	8	0	0	0	2	0	0	0	0		0	3
56	4	13	8	2	2	0	5	0	0	0	0		1	4
88	4	19	8	0	0	0	0	0	0	0	0		0	0
92	4	20	8	2	1	1	4	0	0	0	0		3	0
91	4	29	8	1	1	0	1	0	0	0	0		0	0
						Mean Scores and SDs
						Global Mean	Global SD	Global SE	Grooming Mean	Grooming SD	Grooming SE	Writhe Mean	Writhe SD	Writhe SE	Fall/Stagger Mean	Fall/Stagger SD	Fall/Stagger SE	Twitch Mean	Twitch SD	Twitch SE	Back Arch Mean	Back Arch SD	Back Arch SE	Belly Press Mean	Belly Press SD	Belly Press SE	Eat Mean	Eat SD	Eat SE
					Treatment Group
	TTM 1	NaCl IT + surgery			TTM 1
	TTM 2	NaCl SC + sham			B	0.285714	0.755929	0.285714	0.714286	1.25357	0.473804	0	0	0	0.142857	0.377964	0.142857	0.142857	0.377964	0.142857	0	0	0	0	0	0	1.42857	1.90238	0.719032
	TTM 3	Morphine IT + surgery			1	11.8571	5.27347	1.99319	3.85714	2.4103	0.911006	6.85714	3.62531	1.37024	2.71429	2.81154	1.06266	2.28571	1.88982	0.714286	0	0	0	0	0	0	0.428571	0.786796	0.297381
	TTM 4	Morphine SC + surgery			2	14.7143	6.23737	2.3575	3.57143	2.82	1.06586	13	4.3589	1.64751	1	1.82574	0.690066	0.714286	0.95119	0.359516	0.142857	0.377964	0.142857	0	0	0	0.714286	1.88982	0.714286
					4	12.7143	9.63871	3.64309	4.71429	2.62769	0.993174	10.7143	9.96183	3.76522	0.714286	0.95119	0.359516	1.28571	1.60357	0.606092	0.142857	0.377964	0.142857	0	0	0	2	4.47214	1.69031
					8	9.42857	8.84792	3.3442	4.28571	3.94606	1.49147	5.57143	7.27684	2.75039	2	2.76887	1.04654	1.85714	2.1157	0.79966	0	0	0	0	0	0	0.285714	0.755929	0.285714
					TTM 2
					B	0	0	0	0	0	0	0	0	0	0	0	0	0	0	0	0	0	0	0	0	0	3.57143	4.50397	1.70234
					1	0.142857	0.377964	0.142857	1.57143	1.39728	0.528121	0	0	0	0	0	0	0.142857	0.377964	0.142857	0	0	0	0	0	0	1.28571	1.38013	0.521641
					2	0.428571	0.534522	0.202031	1.42857	2.57275	0.972408	0	0	0	0.142857	0.377964	0.142857	0.285714	0.48795	0.184428	0	0	0	0	0	0	2.42857	2.99205	1.13089
					4	0.714286	1.1127	0.42056	1.28571	1.60357	0.606092	0	0	0	0.142857	0.377964	0.142857	0.571429	1.13389	0.428571	0	0	0	0	0	0	2.85714	4.25944	1.60992
					8	2	2	0.755929	1.14286	0.690066	0.26082	0.714286	1.88982	0.714286	0.142857	0.377964	0.142857	1.14286	1.06904	0.404061	0	0	0	0	0	0	0.571429	0.786796	0.297381
					TTM 3
					B	0.428571	1.13389	0.428571	0.714286	1.49603	0.565445	0	0	0	0	0	0	0.428571	1.13389	0.428571	0.142857	0.377964	0.142857	0	0	0	1.28571	1.38013	0.521641
					1	3.71429	4.15188	1.56926	3.14286	3.38765	1.28041	1.85714	3.48466	1.31708	1.28571	1.38013	0.521641	0.571429	0.786796	0.297381	0	0	0	0	0	0	1.42857	2.29907	0.868966
					2	6.28571	7.63139	2.88439	3	3.26599	1.23443	3.14286	6.09449	2.3035	2.14286	1.57359	0.594762	1	1.91485	0.723747	0	0	0	0	0	0	1.14286	1.67616	0.63353
					4	2.85714	3.18479	1.20374	3.14286	2.85357	1.07855	2	3.05505	1.1547	0.714286	0.95119	0.359516	0.142857	0.377964	0.142857	0	0	0	0	0	0	5	8.22598	3.10913
					8	2.85714	2.79455	1.05624	3.14286	2.0354	0.769309	1.71429	2.81154	1.06266	0.285714	0.48795	0.184428	0.857143	1.06904	0.404061	0.142857	0.377964	0.142857	0	0	0	1.85714	3.23669	1.22336
					TTM 4
					B	0.142857	0.377964	0.142857	0.571429	0.786796	0.297381	0	0	0	0	0	0	0.142857	0.377964	0.142857	0	0	0	0	0	0	11.7143	13.6713	5.16727
					1	1.14286	1.21499	0.459221	2.57143	3.55233	1.34265	0.285714	0.755929	0.285714	0.285714	0.48795	0.184428	0.571429	1.13389	0.428571	0	0	0	0	0	0	1.42857	1.51186	0.571429
					2	1.42857	2.1492	0.81232	6.71429	5.18698	1.96049	0	0	0	0.714286	0.95119	0.359516	0.714286	1.49603	0.565445	0	0	0	0	0	0	6.42857	9.88024	3.73438
					4	4.57143	6.97274	2.63545	3.28571	4.15188	1.56926	3.14286	5.78586	2.18685	0.571429	0.786796	0.297381	0.857143	0.899735	0.340068	0.571429	1.51186	0.571429	0	0	0	1.85714	1.57359	0.594762
					8	2.42857	4.31498	1.63091	2	1.91485	0.723747	1	2.64575	1	0.285714	0.48795	0.184428	1.14286	1.46385	0.553283	0.285714	0.755929	0.285714	0	0	0	1.85714	2.47848	0.936777
